# Supplementary material for: Development of a targeted sequencing approach to identify prognostic, predictive and diagnostic markers in paediatric solid tumours
Source: Oncotarget. 2017 Dec 6;8(67):112036–50. doi: 10.18632/oncotarget.23000 (PMC5762377; doi:10.18632/oncotarget.23000)
Supplement: Supplementary file 2 [file oncotarget-08-112036-s002.xlsx]

## Sheet: A.Genes Selection Criteria
Gene	Alteration	Childhood Cancer Reported	Reference	Basis criteria	Molecule	Trials for Paediatric Solid Tumours
ACVR1	Mutation	Glioma	1,2	Level 2,3,4	Saracatinib, TP-0184
AKT1	Mutation (EK17), amplification	Glioma, Germ Cell Tumour	7,8,65	Level 1	AZD5363, ARQ 751, AZD2014	NCT02813135*
ALK	Mutation, amplification, translocation	Neuroblastoma, Rhabodmyosarcoma, Ependymoma	10,25,28,29,30,42,43,54	Level 1	Crizotinib, Ceritinib, Alectinib, Brigatinib, X-396, Lorlatinib	NCT01742286/NCT02780128/NCT03155620**/NCT03107988
AMER1	Mutation	Wilm's Tumour	49,50,52	Level 3
APC	Mutation	Medulloblastoma	13	Level 6
ARID1A	Mutation	Medulloblastoma, Neuroblastoma, Melanoma	12,29,53	Level 6
ARID1B	Mutation	Neuroblastoma, Medulloblastoma, Melanoma	12,29,53	Level 6
ASXL1	Mutation	Glioma, Medulloblastoma, Ependymoma, Neuroblastoma, Ewing Sarcoma	1,12,17,68	Level 6
ATM	Mutation/Loss	Glioma, Neuroblastoma	1,2,28	Level 4	Olaparib, AZD1775	NCT02813135*/NCT03155620**
ATRX	Mutation, deletion	Glioma, Osteosarcoma, Neuroblastoma, Adrenocortical Tumour	1,2,3,5,17,18,28,30,31,43,44,65	Level 3
BARD1	SNP	Neuroblastoma	28,32,33,34	Level 5
BCOR	Mutation	Glioma, Medulloblastoma, Retinoblastoma, Rhabdomyosarcoma, Ewing Sarcoma	1,2,13,14,47,55,68	Level 6
BRAF	Mutation (V600E/K), Translocation	Glioma, Neuroblastoma, Ameloblastoma, Rhabdomyosarcoma, Ewing Sarcoma, Melanoma,	2,4,5,6,18,19,25,30,45,53,55	Level 1,3	Dabrafenib, Trametinib, Temsirolimus, Vemurafenib, Cobimetinib	NCT01677741/NCT03155620**/NCT02639546
CASC15	SNP	Neuroblastoma	32,37	Level 5
CDK4	Amplification	Glioma, Medulloblastoma, Neuroblastoma, Rhabdomyosarcoma, Osteosarcoma	2,7,8,9,13,42,55,66,67	Level 1	Abemaciclib, Palbociclib, Ribociclib	NCT02813135*
CDK6	Amplification	Glioma, Medulloblastoma	2,8,9,11,13	Level 1	Abemaciclib, Palbociclib, Ribociclib	NCT02813135*
CDKN2A	Deletion	Glioma, Medulloblastoma, Neuroblastoma, Ewing Sarcoma, Melanoma, Rhabdomyosarcoma, Osteosarcoma	5,9,13,30,42,45,53,55,59,66	Level 4	Ribociclib, AZD1775	NCT02813135*
CDKN2B	Deletion	Glioma, Medulloblastoma, Neuroblastoma, Rhabdomyosarcoma, Ewing sarcoma	9,13,17,42,45,59	Level 4	Ribociclib, AZD1775	NCT02813135*
CFL1	SNP	Neuroblastoma	40	Level 5
CHEK2	Mutation	Neuroblastoma	28	Level 4	Olaparib, AZD1775, Rabusertib	NCT02813135*
CTNNB1	Mutation	Medulloblastoma, Rhabdomyosarcoma, Ewing sarcoma, Adrenocortical Carcinoma, Wilm Tumour	12,13,14,25,27,44,49,50,52,55,59	Level 2,4	PRI-724
DDR2┼	Mutation	-	-	Level 1	Dasatinib
DDX3X	Mutation	Medulloblastoma	13,14	Level 6
DICER1	Mutation	Wilms Tumour, Melanoma, Rhabdomyosarcoma, Gonadal Tumours, Ewing Sarcoma	52,53,56,60,68	Level 6
EGFR	Mutation, ampflication	Glioma	7,8,9,18	Level 1,2	Afatinib, Erlotinib, Gefitinib, Lapatinib, Osimertinib	NCT02813135*/NCT02932345/NCT01582191
ERBB2	Mutation, ampflication	RMS	55	Level 1	Trastuzumab, Erlotinib	NCT01367002
ERG	Translocation	Sarcoma	20,21	Level 3
ETV6	Translocation	Sarcoma	26,27	Level 3
EWSR1	Translocation	Ewing Sarcoma	20,21,68	Level 3
FBXW7	Mutation	Wims Tumour, Rhabdomyosaroma	51,52,55	Level 4	Everolimus, Prexasertib
FGFR1	Mutation, amplification, translocation	Glioma, Neuroblastoma	4,5,6,30	Level 1	Ponatinib, AZD4547, Debio1347, Lenvatinib	NCT02813135*/NCT02432274
FGFR2	Mutation, amplification, translocation	Glioma	5	Level 1	Ponatinib, Debio1347, JNJ-42756493, Lenvatinib	NCT02813135*/NCT02432274
FGFR3	Mutation, amplification, translocation	Glioma	5,6	Level 1	Ponatinib, Debio1347, JNJ-42756493, Lenvatinib	NCT02813135*/NCT02432274
FGFR4	Mutation, amplification, translocation	Rhabdomyosaroma	26,55,59	Level 4	Ponatinib, Lenvatinib	NCT02813135*/NCT02432274
FUS	Translocation	Sarcoma	21	Level 3
H3F3A	Mutation (K27M, G34R/V)	Glioma, Osteosarcoma	1,2,3,17,18,66	Level 2,3
HIST1H3B	Mutation	Glioma	1,2,3	Level 2
HIST1H3C	Mutation	Ependymoma	18	Level 2
HRAS	Mutation	Rhabdomyosaroma, Neuroblastoma	26,29,30,55,59	Level 4	Trametinib	NCT02813135*/NCT02780128
IDH1	Mutation (R132X)	Glioma	2,3,18	Level 2,3,4	BAY1436032, DS-1001b, IDH1 peptide vaccine, AG881
IL3	SNP	Neuroblastoma	40	Level 5
IL6	SNP	Neuroblastoma	38,39	Level 5
KIT	Mutation, ampflication	Glioma, Germ Cell Tumour	16,64	Level 1	Imatinib, Sunitinib, Regorafenib, Dasatinib	NCT01644773
KMT2D	Mutation	Medulloblastoma, Glioma, Osteosarcoma, Neuroblastoma, Ewing Sarcoma	12,13,14,17,28,68	Level 6
KRAS	Mutation	Ewing Sarcoma, Rhabdomyosarcoma, Glioma, Neuroblastoma, Germ cell Tumour	4,5,25,26,30,55,59,64	Level 4	Trametinib, Selumetinib,Cobimetinib	NCT02813135*/NCT02780128/NCT03155620**/NCT02639546
LMO1	SNP	Neuroblastoma	41	Level 5
MAP2K1	Mutation	Neuroblastoma	25	Level 4	Cobimetinib, Selumetinib, Trametinib	NCT02639546
MAP2K2	Mutation	Ewing Sarcoma	68	Level 4	Cobimetinib, Selumetinib, Trametinib	NCT02639546
MDM2	Amplification	Neuroblastoma, Rhabdomyosarcoma, Osteosarcoma	42,55,65,67	Level 4	DS-3032b, RG7112
MYCN	Amplification, Mutation (P44L)	Neuroblastoma, Wilm Tumour, Glioma, Medulloblastoma, Retinoblastoma, Rhabdomyosarcoma	2,3,7,9,13,14,25,28,29,31,42,43,47,51,52,55	Level 2,4	GSK525762	NCT01587703/NCT02813135*
MYOD1	Mutation	Rhabdomyosaroma	57,58	Level 2
NCOA2	Translocation	Sarcoma	22	Level 3
NF1	Mutation, deletion	Glioma, Medulloblastoma, Neuroblastoma, Rhabdomyosarcoma, Osteosarcoma, Germ cell Tumour	1,2,3,5,7,14,18,30,55,59,64,66	Level 4	Trametinib, Everolimus, Selumetinib	NCT03155620**/NCT01362803
NRAS	Mutation	Rhabdomyosarcoma, Ameloblastoma, Medulloblastoma, Neuroblastoma, Melanoma, Germ cell Tumour	14,19,25,26,27,28,30,53,55,59,64	Level 4	Trametinib, Selumetinib	NCT02813135*/NCT02780128/NCT03155620**
PAX3	Translocation	Rhabdomyosaroma	22	Level 3
PAX7	Translocation	Rhabdomyosaroma	22	Level 3
PDGFRA	Mutation, ampflication	Glioma, Rhabdomyosaroma	2,3,7,8,16	Level 1	Imatinib, AZD2014	NCT01644773/NCT02813135*/NCT03155620**
PHOX2B	SNP	Neuroblastoma	35,36	Level 5
PIK3CA	Mutation	Glioma, Medulloblastoma, Neuroblastoma, Rhabdomyosarcoma, Ewing Sarcoma	1,2,13,15,26,45,55,57,58,59	Level 1	Everolimus, LY3023414, AZD2014	NCT02813135*/NCT03155620**
PIK3R1	Mutation	Glioma, Medulloblastoma	1,2,14,18	Level 4	Everolimus	NCT02813135*
PPM1D	Mutation	Glioma	1,2	Level 6
PTCH1	Mutation	Medulloblastoma	12,13,14	Level 1	Vismodegib	NCT01878617
PTEN	Mutation	Glioma, Medulloblastoma, Melanoma, Rhabdomyosarcoma, Germ Cell Tumour	1,7,12,13,14,53,55,64	Level 1	Everolimus, LY3023414, AZD2014	NCT02813135*/NCT03155620**
PTPN11	Mutation	Neuroblastoma, Rhabdomyosarcoma, Glioma	1,2,4,26,28	Level 4	Trametinib
PTPRD	Mutation	Glioma, Medulloblastoma, Neuroblastoma, Melanoma, Ewing Sarcoma	7,13,43,53,68	Level 6
RB1	Mutation, deletion	Glioma, Retinoblastoma, Osteosarcoma	2,7,18,47,48,66	Level 3	AZD1775	NCT02813135*
RET┼	Translocation	-	-	Level 1	Crizotinib, Vandetanib, X-396	NCT03155620**/NCT02034981
ROS1┼	Translocation	-	-	Level 1	X-396, Criztonib	NCT03155620**/NCT02034981
SETD2	Mutation	Glioma, Melanoma	2,53	Level 6
SMARCA4	Mutation	Medulloblastoma, Glioma, Neuroblastoma, Rhaboid Tumour	12,13,14,17,63	Level 4	Tazemetostat	NCT03155620**
SMARCB1	Mutation	Rhaboid Tumour	61,62	Level 4,5	Ribociclib, Tazemetostat	NCT03155620**
SS18	Translocation	Sarcoma	23,24	Level 3
SUFU	Translocation	Medulloblastoma	13	Level 3
TENM3	Mutation	Neuroblastoma	43	Level 6
TP53	Mutation, deletion	Glioma, Medulloblastoma, Neuroblastoma, Ewing Sarcoma, Melanoma, RMS, Adrenocortical Carcinoma, Osteosarcoma, Wilm Tumour, Germ Cell Tumour	1,2,3,7,12,13,14,18,28,44,45,52,53,55,59,64,66,68	Level 2
TSC1	Mutation	Neuroblastoma	28	Level 1	Everolimus,LY3023414, AZD2014	NCT02813135*/NCT03155620**
WT1	Mutation	Wilm Tumour	49,50,52	Level 3
ZHX2	Mutation	Neuroblastoma	29	Level 6
Level 1	Predictive Biomarker
Level 2	Prognostic Biomarker
Level 3	Diagnostic Biomarker
Level 4	Potentially targetable, inhibitors available or in development
Level 5	Known germline SNV relevant or high risk SNP
Level 6	Research only
*ESMART
**NCI-COG Pediatric MATCH
┼ Targetable in adult cancer

## Sheet: B.ROI_captured
Name	Chromosome	Amplicon Start	Amplicon End
ACVR1_10	chr2	158594947	158595087
ACVR1_11	chr2	158594037	158594182
ACVR1_3	chr2	158655934	158656017
ACVR1_4	chr2	158636844	158637117
ACVR1_5	chr2	158634638	158634859
ACVR1_6	chr2	158630595	158630704
ACVR1_7	chr2	158626875	158627031
ACVR1_8	chr2	158622428	158622713
ACVR1_9	chr2	158617387	158617594
AKT1_10	chr14	105239210	105239434
AKT1_11	chr14	105238697	105238794
AKT1_12	chr14	105237077	105237189
AKT1_13	chr14	105236673	105236762
AKT1_2	chr14	105246420	105246558
AKT1_3	chr14	105242991	105243112
AKT1_4	chr14	105241984	105242141
AKT1_5	chr14	105241408	105241549
AKT1_6	chr14	105241270	105241345
AKT1_7	chr14	105240244	105240322
AKT1_8	chr14	105239787	105239922
AKT1_9	chr14	105239583	105239721
ALKtx_i1920	chr2	29446390	29448331
ALK_20	chr2	29446203	29446399
ALK_21	chr2	29445378	29445478
ALK_22	chr2	29445205	29445279
ALK_23	chr2	29443567	29443706
ALK_24	chr2	29436845	29436952
ALK_25	chr2	29432647	29432749
ALK_26	chr2	29430032	29430143
ALK_27	chr2	29420403	29420547
ALK_28	chr2	29419631	29419731
AMER1_2	chrX	63409754	63413171
APC_1	chr5	112043410	112043584
APC_10	chr5	112154658	112155046
APC_11	chr5	112157588	112157693
APC_12	chr5	112162800	112162949
APC_13	chr5	112163621	112163708
APC_14	chr5	112164548	112164674
APC_15	chr5	112170643	112170867
APC_16	chr5	112173245	112179840
APC_2	chr5	112090565	112090727
APC_3	chr5	112102018	112102112
APC_4	chr5	112102881	112103092
APC_5	chr5	112111321	112111439
APC_6	chr5	112116482	112116605
APC_7	chr5	112128138	112128231
APC_8	chr5	112136971	112137085
APC_9	chr5	112151187	112151295
ARID1A_1	chr1	27022890	27024036
ARID1A_10	chr1	27092943	27093062
ARID1A_11	chr1	27094276	27094495
ARID1A_12	chr1	27097605	27097822
ARID1A_13	chr1	27098986	27099128
ARID1A_14	chr1	27099298	27099483
ARID1A_15	chr1	27099832	27099992
ARID1A_16	chr1	27100066	27100213
ARID1A_17	chr1	27100288	27100394
ARID1A_18	chr1	27100815	27101716
ARID1A_19	chr1	27102063	27102203
ARID1A_2	chr1	27056137	27056359
ARID1A_20	chr1	27105509	27107252
ARID1A_3	chr1	27057638	27058100
ARID1A_4	chr1	27059162	27059288
ARID1A_5	chr1	27087342	27087592
ARID1A_6	chr1	27087870	27087969
ARID1A_7	chr1	27088638	27088815
ARID1A_8	chr1	27089459	27089781
ARID1A_9	chr1	27092707	27092862
ARID1B_1	chr6	157099059	157100610
ARID1B_10	chr6	157488169	157488324
ARID1B_11	chr6	157495137	157495256
ARID1B_12	chr6	157502098	157502317
ARID1B_13	chr6	157505360	157505574
ARID1B_14	chr6	157510771	157510919
ARID1B_15	chr6	157511167	157511349
ARID1B_16	chr6	157517294	157517454
ARID1B_17	chr6	157519940	157520046
ARID1B_18	chr6	157521834	157522627
ARID1B_19	chr6	157524995	157525135
ARID1B_2	chr6	157150356	157150560
ARID1B_20	chr6	157527296	157529030
ARID1B_3	chr6	157192743	157192791
ARID1B_4	chr6	157222505	157222664
ARID1B_5	chr6	157256595	157256715
ARID1B_6	chr6	157405791	157406044
ARID1B_7	chr6	157431601	157431700
ARID1B_8	chr6	157454157	157454346
ARID1B_9	chr6	157469753	157470090
ASXL1_1	chr20	30946574	30946640
ASXL1_10	chr20	31019381	31019487
ASXL1_11	chr20	31020678	31020793
ASXL1_12	chr20	31022230	31025149
ASXL1_2	chr20	30954182	30954274
ASXL1_3	chr20	30955525	30955537
ASXL1_4	chr20	30956813	30956931
ASXL1_5	chr20	31015926	31016056
ASXL1_6	chr20	31016123	31016230
ASXL1_7	chr20	31017136	31017239
ASXL1_8	chr20	31017699	31017861
ASXL1_9	chr20	31019119	31019292
ATM_10	chr11	108121423	108121804
ATM_11	chr11	108122559	108122763
ATM_12	chr11	108123539	108123644
ATM_13	chr11	108124536	108124771
ATM_14	chr11	108126937	108127072
ATM_15	chr11	108128203	108128338
ATM_16	chr11	108129708	108129807
ATM_17	chr11	108137893	108138074
ATM_18	chr11	108139132	108139341
ATM_19	chr11	108141786	108141878
ATM_2	chr11	108098347	108098428
ATM_20	chr11	108141973	108142138
ATM_21	chr11	108143254	108143339
ATM_22	chr11	108143444	108143584
ATM_23	chr11	108150213	108150340
ATM_24	chr11	108151717	108151900
ATM_25	chr11	108153432	108153611
ATM_26	chr11	108154949	108155205
ATM_27	chr11	108158322	108158447
ATM_28	chr11	108159699	108159835
ATM_29	chr11	108160324	108160533
ATM_3	chr11	108098498	108098620
ATM_30	chr11	108163341	108163525
ATM_31	chr11	108164035	108164209
ATM_32	chr11	108165649	108165791
ATM_33	chr11	108168009	108168114
ATM_34	chr11	108170436	108170617
ATM_35	chr11	108172370	108172521
ATM_36	chr11	108173575	108173761
ATM_37	chr11	108175397	108175584
ATM_38	chr11	108178619	108178716
ATM_39	chr11	108180882	108181047
ATM_4	chr11	108099900	108100055
ATM_40	chr11	108183133	108183230
ATM_41	chr11	108186545	108186643
ATM_42	chr11	108186733	108186845
ATM_43	chr11	108188095	108188253
ATM_44	chr11	108190676	108190790
ATM_45	chr11	108192023	108192152
ATM_46	chr11	108196032	108196276
ATM_47	chr11	108196780	108196957
ATM_48	chr11	108198367	108198490
ATM_49	chr11	108199743	108199970
ATM_5	chr11	108106392	108106566
ATM_50	chr11	108200936	108201153
ATM_51	chr11	108202166	108202289
ATM_52	chr11	108202601	108202769
ATM_53	chr11	108203484	108203632
ATM_54	chr11	108204608	108204700
ATM_55	chr11	108205691	108205841
ATM_56	chr11	108206567	108206693
ATM_57	chr11	108213944	108214103
ATM_58	chr11	108216465	108216640
ATM_59	chr11	108218001	108218097
ATM_6	chr11	108114675	108114850
ATM_60	chr11	108224488	108224612
ATM_61	chr11	108225533	108225606
ATM_62	chr11	108235804	108235950
ATM_63	chr11	108236047	108236240
ATM_7	chr11	108115510	108115758
ATM_8	chr11	108117686	108117859
ATM_9	chr11	108119655	108119834
ATRX_1	chrX	77041463	77041492
ATRX_10	chrX	76931716	76931798
ATRX_11	chrX	76920129	76920272
ATRX_12	chrX	76918866	76919052
ATRX_13	chrX	76912045	76912148
ATRX_14	chrX	76909583	76909695
ATRX_15	chrX	76907599	76907848
ATRX_16	chrX	76891401	76891552
ATRX_17	chrX	76890080	76890199
ATRX_18	chrX	76889049	76889205
ATRX_19	chrX	76888690	76888877
ATRX_2	chrX	76972603	76972725
ATRX_20	chrX	76875858	76876005
ATRX_21	chrX	76874269	76874454
ATRX_22	chrX	76872076	76872203
ATRX_23	chrX	76855898	76856038
ATRX_24	chrX	76855196	76855294
ATRX_25	chrX	76854875	76855054
ATRX_26	chrX	76849161	76849324
ATRX_27	chrX	76845299	76845415
ATRX_28	chrX	76829710	76829828
ATRX_29	chrX	76814135	76814322
ATRX_3	chrX	76954057	76954122
ATRX_30	chrX	76812917	76813121
ATRX_31	chrX	76778725	76778884
ATRX_32	chrX	76777736	76777871
ATRX_33	chrX	76776876	76776981
ATRX_34	chrX	76776261	76776399
ATRX_35	chrX	76763824	76764112
ATRX_4	chrX	76953066	76953128
ATRX_5	chrX	76952060	76952197
ATRX_6	chrX	76949308	76949431
ATRX_7	chrX	76944306	76944425
ATRX_8	chrX	76940426	76940503
ATRX_9	chrX	76937007	76940090
BARD1_rs16852600	chr2	215595591	215595700
BARD1_rs2070094	chr2	215632201	215632310
BARD1_rs2229571	chr2	215645410	215645519
BARD1_rs3768716	chr2	215635740	215635849
BARD1_rs6435862	chr2	215672492	215672601
BARD1_rs1048108	chr2	215674169	215674280
BCORtx_i1415	chrX	39911649	39913143
BCOR_10	chrX	39921387	39921651
BCOR_11	chrX	39916403	39916579
BCOR_12	chrX	39914616	39914771
BCOR_13	chrX	39913504	39913591
BCOR_14	chrX	39913134	39913300
BCOR_15	chrX	39911357	39911658
BCOR_2	chrX	39937092	39937187
BCOR_3	chrX	39935702	39935790
BCOR_4	chrX	39931597	39934438
BCOR_5	chrX	39930885	39930948
BCOR_6	chrX	39930221	39930417
BCOR_7	chrX	39923584	39923857
BCOR_8	chrX	39922856	39923108
BCOR_9	chrX	39921994	39922329
BRAFtx_i89	chr7	140487380	140494112
BRAF_11	chr7	140481371	140481498
BRAF_15	chr7	140453070	140453198
CASC15_rs4712653	chr6	22125910	22126019
CASC15_rs6939340	chr6	22139950	22140059
CDK4_2	chr12	58145278	58145505
CDK4_3	chr12	58144985	58145130
CDK4_4	chr12	58144701	58144878
CDK4_5	chr12	58144434	58144553
CDK4_6	chr12	58143232	58143292
CDK4_7	chr12	58142960	58143105
CDK4_8	chr12	58142303	58142405
CDK6_2	chr7	92462400	92462642
CDK6_3	chr7	92404005	92404150
CDK6_4	chr7	92354935	92355112
CDK6_5	chr7	92300735	92300854
CDK6_6	chr7	92252345	92252405
CDK6_7	chr7	92247381	92247526
CDK6_8	chr7	92244449	92244605
CDKN2A_1A	chr9	21994133	21994335
CDKN2A_1B	chr9	21974397	21974831
CDKN2A_2	chr9	21970896	21971212
CDKN2A_3A	chr9	21968197	21968246
CDKN2A_3B	chr9	21968719	21968775
CDKN2B_1	chr9	22008792	22009367
CDKN2B_2	chr9	22005980	22006251
CFL1_rs1939212	chr11	65626647	65626756
CHEK2_10	chr22	29092884	29092980
CHEK2_11	chr22	29091693	29091866
CHEK2_12	chr22	29091110	29091235
CHEK2_13	chr22	29090015	29090110
CHEK2_14	chr22	29085118	29085208
CHEK2_15	chr22	29083880	29083979
CHEK2_2	chr22	29130386	29130720
CHEK2_3	chr22	29121226	29121360
CHEK2_4	chr22	29120960	29121117
CHEK2_5	chr22	29115378	29115478
CHEK2_6	chr22	29107892	29108010
CHEK2_7	chr22	29105989	29106052
CHEK2_8	chr22	29099488	29099559
CHEK2_9	chr22	29095821	29095930
CTNNB1_2	chr3	41265555	41265577
CTNNB1_3	chr3	41266012	41266249
DDR2_10	chr1	162730996	162731249
DDR2_11	chr1	162735786	162735858
DDR2_12	chr1	162737014	162737154
DDR2_13	chr1	162740087	162740307
DDR2_14	chr1	162741809	162742042
DDR2_15	chr1	162743254	162743391
DDR2_16	chr1	162745437	162745638
DDR2_17	chr1	162745921	162746165
DDR2_18	chr1	162748365	162748524
DDR2_19	chr1	162749897	162750041
DDR2_4	chr1	162688849	162688940
DDR2_5	chr1	162722880	162722992
DDR2_6	chr1	162724409	162724650
DDR2_7	chr1	162724941	162725098
DDR2_8	chr1	162725449	162725564
DDR2_9	chr1	162729581	162729774
DDX3X_1	chrX	41193501	41193555
DDX3X_10	chrX	41203487	41203657
DDX3X_11	chrX	41204428	41204582
DDX3X_12	chrX	41204652	41204806
DDX3X_13	chrX	41205477	41205668
DDX3X_14	chrX	41205753	41205880
DDX3X_15	chrX	41206107	41206270
DDX3X_16	chrX	41206560	41206709
DDX3X_17	chrX	41206888	41206977
DDX3X_2	chrX	41196656	41196723
DDX3X_3	chrX	41198284	41198341
DDX3X_4	chrX	41200732	41200874
DDX3X_5	chrX	41201743	41201911
DDX3X_6	chrX	41201985	41202094
DDX3X_7	chrX	41202464	41202609
DDX3X_8	chrX	41202985	41203080
DDX3X_9	chrX	41203278	41203386
DICER1_9	chr14	95590528	95591010
DICER1_10	chr14	95583954	95584096
DICER1_11	chr14	95582785	95583037
DICER1_12	chr14	95581999	95582163
DICER1_13	chr14	95579424	95579566
DICER1_14	chr14	95578504	95578589
DICER1_15	chr14	95577649	95577798
DICER1_16	chr14	95574656	95574845
DICER1_17	chr14	95574212	95574435
DICER1_18	chr14	95573940	95574103
DICER1_19	chr14	95572373	95572565
DICER1_20	chr14	95572010	95572125
DICER1_21	chr14	95571403	95571588
DICER1_22	chr14	95569678	95570468
DICER1_23	chr14	95566112	95566277
DICER1_24	chr14	95562157	95563055
DICER1_25	chr14	95560220	95560498
DICER1_26	chr14	95557535	95557707
DICER1_27	chr14	95557366	95557451
DICER1_28	chr14	95556830	95557005
DICER1_3	chr14	95599647	95599800
DICER1_4	chr14	95598847	95599019
DICER1_5	chr14	95597841	95597981
DICER1_6	chr14	95596390	95596534
DICER1_7	chr14	95595804	95595974
DICER1_8	chr14	95592912	95593090
EGFR_17	chr7	55240671	55240822
EGFR_18	chr7	55241609	55241741
EGFR_19	chr7	55242410	55242518
EGFR_20	chr7	55248981	55249176
EGFR_21	chr7	55259407	55259572
ERBB2_18	chr17	37879786	37879918
ERBB2_19	chr17	37880160	37880268
ERBB2_20	chr17	37880974	37881169
ERBB2_21	chr17	37881297	37881462
ERBB2_8	chr17	37868176	37868305
ERGtx_i56	chr21	39775627	39795336
ERGtx_i67	chr21	39774555	39775432
ERGtx_i78	chr21	39764362	39774483
ERGtx_i89	chr21	39763633	39764302
ETV6tx_i45	chr12	12006491	12022362
EWSR1tx_i67	chr22	29678542	29682916
EWSR1tx_i78	chr22	29683119	29684599
EWSR1tx_i89	chr22	29684771	29687555
EWSR1tx_i910	chr22	29687584	29688130
FBXW7_10	chr4	153247153	153247388
FBXW7_11	chr4	153245331	153245551
FBXW7_12	chr4	153244028	153244306
FBXW7_2	chr4	153332450	153332960
FBXW7_3	chr4	153271189	153271281
FBXW7_4	chr4	153268077	153268228
FBXW7_5	chr4	153258949	153259093
FBXW7_6	chr4	153253743	153253876
FBXW7_7	chr4	153251879	153252025
FBXW7_8	chr4	153250819	153250942
FBXW7_9	chr4	153249355	153249546
FGFR1tx_i89	chr8	38277249	38279319
FGFR1_10	chr8	38275741	38275896
FGFR1_11	chr8	38275383	38275514
FGFR1_12	chr8	38274819	38274939
FGFR1_13	chr8	38273383	38273583
FGFR1_14	chr8	38272292	38272424
FGFR1_15	chr8	38272072	38272152
FGFR1_16	chr8	38271665	38271812
FGFR1_17	chr8	38271431	38271546
FGFR1_18	chr8	38271141	38271327
FGFR1_2	chr8	38314869	38314969
FGFR1_3	chr8	38287195	38287471
FGFR1tx_i34	chr8	38285949	38287204
FGFR1_4	chr8	38285859	38285958
FGFR1_5	chr8	38285434	38285616
FGFR1_6	chr8	38283635	38283768
FGFR1_7	chr8	38282022	38282222
FGFR1_8	chr8	38279310	38279464
FGFR1_9	chr8	38277046	38277258
FGFR2tx_i1617	chr10	123243313	123244913
FGFR2tx_i1718	chr10	123239531	123243216
FGFR2_10	chr10	123263299	123263460
FGFR2_11	chr10	123260335	123260466
FGFR2_12	chr10	123258004	123258124
FGFR2_13	chr10	123256041	123256241
FGFR2_14	chr10	123247500	123247632
FGFR2_15	chr10	123246863	123246943
FGFR2_16	chr10	123244904	123245051
FGFR2_17	chr10	123243207	123243322
FGFR2_18	chr10	123239366	123239540
FGFR2_2	chr10	123353218	123353336
FGFR2_3	chr10	123324947	123325223
FGFR2_4	chr10	123324011	123324098
FGFR2_5	chr10	123310799	123310978
FGFR2_6	chr10	123298101	123298234
FGFR2_7	chr10	123279488	123279688
FGFR2_8	chr10	123276828	123276982
FGFR2_9	chr10	123274626	123274838
FGFR3tx_i1617	chr4	1808406	1808560
FGFR3tx_i1718	chr4	1808657	1808847
FGFR3_14	chr4	1807773	1807905
FGFR3_8	chr4	1804636	1804796
FGFR3_9	chr4	1806052	1806252
FGFR4_11	chr5	176520650	176520781
FGFR4_12	chr5	176522326	176522446
FGFR4_13	chr5	176522529	176522729
FGFR4_14	chr5	176523053	176523185
FGFR4_15	chr5	176523283	176523363
FGFR4_16	chr5	176523600	176523747
FGFR4_17	chr5	176524288	176524403
FGFR4_18	chr5	176524523	176524682
FGFR4_2	chr5	176516599	176516699
FGFR4_3	chr5	176517386	176517659
FGFR4_4	chr5	176517741	176517831
FGFR4_5	chr5	176517934	176518110
FGFR4_6	chr5	176518681	176518814
FGFR4_7	chr5	176519317	176519517
FGFR4_8	chr5	176519642	176519790
FGFR4_9	chr5	176520134	176520332
FGFR4_10	chr5	176520332	176520557
FUStx_i56	chr16	31195713	31196264
FUStx_i67	chr16	31196496	31198127
FUStx_i910	chr16	31200543	31200990
H3F3A_2	chr1	226252048	226252185
H3F3A_3	chr1	226253352	226253515
H3F3A_4	chr1	226259047	226259185
HIST1H3B_1	chr6	26031873	26032293
HIST1H3C_1	chr6	26045634	26046055
HRAS_2	chr11	534207	534327
HRAS_3	chr11	533761	533949
HRAS_4	chr11	533448	533617
HRAS_5	chr11	532631	532760
IDH1_10	chr2	209101798	209101898
IDH1_3	chr2	209116149	209116280
IDH1_4	chr2	209113088	209113389
IDH1_5	chr2	209110038	209110153
IDH1_6	chr2	209108146	209108333
IDH1_7	chr2	209106713	209106874
IDH1_8	chr2	209104582	209104732
IDH1_9	chr2	209103790	209103962
IL3_rs40401	chr5	131396424	131396533
IL6_rs1800795	chr7	22766591	22766700
KIT_10	chr4	55593379	55593495
KIT_11	chr4	55593577	55593713
KIT_13	chr4	55594172	55594292
KIT_14	chr4	55595496	55595656
KIT_17	chr4	55599231	55599363
KIT_18	chr4	55602659	55602780
KIT_8	chr4	55589745	55589869
KIT_9	chr4	55592018	55592221
KMT2D_1	chr12	49449054	49449112
KMT2D_10	chr12	49444664	49446212
KMT2D_11	chr12	49443460	49444578
KMT2D_12	chr12	49442883	49443006
KMT2D_13	chr12	49442437	49442557
KMT2D_14	chr12	49441743	49441857
KMT2D_15	chr12	49440387	49440578
KMT2D_16	chr12	49440038	49440212
KMT2D_17	chr12	49439843	49439962
KMT2D_18	chr12	49439698	49439755
KMT2D_19	chr12	49438522	49438753
KMT2D_2	chr12	49448678	49448814
KMT2D_20	chr12	49438181	49438310
KMT2D_21	chr12	49437978	49438092
KMT2D_22	chr12	49437646	49437786
KMT2D_23	chr12	49437413	49437570
KMT2D_24	chr12	49437141	49437216
KMT2D_25	chr12	49436854	49436974
KMT2D_26	chr12	49436519	49436666
KMT2D_27	chr12	49436339	49436433
KMT2D_28	chr12	49435867	49436118
KMT2D_29	chr12	49435695	49435778
KMT2D_3	chr12	49448306	49448539
KMT2D_30	chr12	49435433	49435493
KMT2D_31	chr12	49433502	49435323
KMT2D_32	chr12	49433213	49433405
KMT2D_33	chr12	49433000	49433146
KMT2D_34	chr12	49430903	49432777
KMT2D_35	chr12	49428590	49428723
KMT2D_36	chr12	49428360	49428454
KMT2D_37	chr12	49428188	49428264
KMT2D_38	chr12	49427845	49428087
KMT2D_39	chr12	49424953	49427752
KMT2D_4	chr12	49448085	49448204
KMT2D_40	chr12	49424671	49424821
KMT2D_41	chr12	49424379	49424556
KMT2D_42	chr12	49424058	49424227
KMT2D_43	chr12	49423179	49423264
KMT2D_44	chr12	49422839	49423024
KMT2D_45	chr12	49422606	49422746
KMT2D_46	chr12	49421787	49421929
KMT2D_47	chr12	49421581	49421718
KMT2D_48	chr12	49419960	49421110
KMT2D_49	chr12	49418588	49418734
KMT2D_5	chr12	49447756	49447928
KMT2D_50	chr12	49418356	49418496
KMT2D_51	chr12	49416368	49416663
KMT2D_52	chr12	49416058	49416141
KMT2D_53	chr12	49415821	49415939
KMT2D_54	chr12	49415558	49415660
KMT2D_6	chr12	49447254	49447429
KMT2D_7	chr12	49446985	49447109
KMT2D_8	chr12	49446693	49446860
KMT2D_9	chr12	49446342	49446497
KRAS_2	chr12	25398203	25398323
KRAS_3	chr12	25380163	25380351
KRAS_4	chr12	25378543	25378712
LMO1_rs110419	chr11	8252799	8252908
MAP2K1_10	chr15	66782051	66782106
MAP2K1_11	chr15	66782835	66782958
MAP2K1_2	chr15	66727360	66727580
MAP2K1_3	chr15	66729079	66729235
MAP2K1_4	chr15	66735613	66735700
MAP2K1_5	chr15	66736989	66737050
MAP2K1_6	chr15	66774088	66774222
MAP2K1_7	chr15	66777323	66777534
MAP2K1_8	chr15	66779561	66779635
MAP2K1_9	chr15	66781548	66781619
MAP2K2_1	chr19	4123776	4123877
MAP2K2_10	chr19	4094446	4094501
MAP2K2_11	chr19	4090591	4090711
MAP2K2_2	chr19	4117412	4117632
MAP2K2_3	chr19	4110502	4110658
MAP2K2_4	chr19	4102369	4102456
MAP2K2_5	chr19	4101222	4101283
MAP2K2_6	chr19	4101012	4101146
MAP2K2_7	chr19	4099194	4099417
MAP2K2_8	chr19	4097272	4097346
MAP2K2_9	chr19	4095381	4095452
MDM2_1	chr12	69202253	69202276
MDM2_10	chr12	69230447	69230534
MDM2_11	chr12	69233049	69233634
MDM2_2	chr12	69202983	69203077
MDM2_3	chr12	69207329	69207413
MDM2_4	chr12	69210587	69210730
MDM2_5	chr12	69214100	69214159
MDM2_6	chr12	69218138	69218215
MDM2_7	chr12	69218330	69218436
MDM2_8	chr12	69222546	69222716
MDM2_9	chr12	69229604	69229769
MYCN_2	chr2	16082182	16082981
MYCN_3	chr2	16085610	16086224
MYCNcn_rs10173329	chr2	16077681	16077790
MYCNcn_rs10205809	chr2	16088825	16088934
MYCNcn_rs12478025	chr2	16077233	16077342
MYCNcn_rs13034994	chr2	16078580	16078689
MYCNcn_rs3755134	chr2	16084362	16084471
MYCNcn_rs3755135	chr2	16084539	16084648
MYCNcn_rs4669018	chr2	16089560	16089669
MYCNcn_rs55912884rs12619709	chr2	16089304	16089413
MYCNcn_rs7577066	chr2	16090369	16090478
MYCNcn_rs922	chr2	16086414	16086523
MYCNcn_rs9653226	chr2	16079699	16079808
MYOD1_1	chr11	17741325	17741964
MYOD1_2	chr11	17742444	17742532
MYOD1_3	chr11	17742797	17743060
NCOA2tx_i1112	chr8	71060714	71068210
NF1_1	chr17	29422323	29422392
NF1_10	chr17	29528050	29528182
NF1_11	chr17	29528424	29528508
NF1_12	chr17	29533253	29533394
NF1_13	chr17	29541464	29541608
NF1_14	chr17	29546018	29546141
NF1_15	chr17	29548863	29548952
NF1_16	chr17	29550457	29550590
NF1_17	chr17	29552108	29552273
NF1_18	chr17	29553448	29553707
NF1_19	chr17	29554231	29554314
NF1_2	chr17	29482996	29483149
NF1_20	chr17	29554536	29554629
NF1_21	chr17	29556038	29556488
NF1_22	chr17	29556848	29556997
NF1_23	chr17	29557273	29557405
NF1_24	chr17	29557855	29557948
NF1_25	chr17	29559086	29559212
NF1_26	chr17	29559713	29559904
NF1_27	chr17	29560015	29560236
NF1_28	chr17	29562624	29562795
NF1_29	chr17	29562931	29563044
NF1_3	chr17	29486023	29486116
NF1_30	chr17	29575997	29576142
NF1_31	chr17	29579951	29580023
NF1_32	chr17	29585357	29585525
NF1_33	chr17	29586045	29586152
NF1_34	chr17	29587382	29587538
NF1_35	chr17	29588724	29588880
NF1_36	chr17	29592242	29592362
NF1_37	chr17	29652833	29653275
NF1_38	chr17	29654512	29654862
NF1_39	chr17	29657309	29657521
NF1_4	chr17	29490199	29490399
NF1_40	chr17	29661851	29662054
NF1_41	chr17	29663346	29663496
NF1_42	chr17	29663648	29663937
NF1_43	chr17	29664381	29664605
NF1_44	chr17	29664832	29664903
NF1_45	chr17	29665038	29665162
NF1_46	chr17	29665717	29665828
NF1_47	chr17	29667518	29667668
NF1_48	chr17	29670022	29670158
NF1_49	chr17	29676133	29676274
NF1_5	chr17	29496904	29497020
NF1_50	chr17	29677196	29677341
NF1_51	chr17	29679270	29679437
NF1_52	chr17	29683473	29683605
NF1_53	chr17	29683973	29684113
NF1_54	chr17	29684282	29684392
NF1_55	chr17	29685493	29685645
NF1_56	chr17	29685982	29686038
NF1_57	chr17	29687500	29687726
NF1_58	chr17	29701026	29701178
NF1_6	chr17	29508435	29508512
NF1_7	chr17	29508723	29508808
NF1_8	chr17	29509521	29509688
NF1_9	chr17	29527435	29527618
NRAS_2	chr1	115258666	115258786
NRAS_3	chr1	115256416	115256604
NRAS_4	chr1	115252185	115252354
PAX3tx_i67	chr2	223085069	223085945
PAX7tx_i67	chr1	19027308	19029592
PDGFRA_12	chr4	55141003	55141145
PDGFRA_14	chr4	55144058	55144178
PDGFRA_18	chr4	55152003	55152135
PHOX2B_1	chr4	41750382	41750632
PHOX2B_2	chr4	41749361	41749558
PHOX2B_3	chr4	41747819	41748344
PIK3CA_18	chr3	178947055	178947235
PIK3CA_2	chr3	178916609	178916970
PIK3CA_21	chr3	178951877	178952157
PIK3CA_5	chr3	178921327	178921582
PIK3CA_6	chr3	178922286	178922381
PIK3CA_10	chr3	178935993	178936127
PIK3R1_10	chr5	67589126	67589316
PIK3R1_11	chr5	67589532	67589667
PIK3R1_12	chr5	67590359	67590511
PIK3R1_13	chr5	67590971	67591157
PIK3R1_14	chr5	67591243	67591321
PIK3R1_15	chr5	67591994	67592174
PIK3R1_16	chr5	67593235	67593434
PIK3R1_2	chr5	67522499	67522842
PIK3R1_3	chr5	67569213	67569315
PIK3R1_4	chr5	67569762	67569846
PIK3R1_5	chr5	67575425	67575566
PIK3R1_6	chr5	67576351	67576562
PIK3R1_7	chr5	67576750	67576839
PIK3R1_8	chr5	67588082	67588194
PIK3R1_9	chr5	67588924	67589032
PPM1D_1	chr17	58677771	58678252
PPM1D_2	chr17	58700877	58701115
PPM1D_3	chr17	58711209	58711343
PPM1D_4	chr17	58725248	58725448
PPM1D_5	chr17	58733955	58734207
PPM1D_6	chr17	58740351	58740918
PTCH1_10	chr9	98239824	98239989
PTCH1_11	chr9	98239036	98239144
PTCH1_12	chr9	98238311	98238446
PTCH1_13	chr9	98232090	98232218
PTCH1_14	chr9	98231028	98231440
PTCH1_15	chr9	98229393	98229712
PTCH1_16	chr9	98224133	98224285
PTCH1_17	chr9	98221877	98222070
PTCH1_18	chr9	98220290	98220580
PTCH1_19	chr9	98218553	98218700
PTCH1_2	chr9	98268684	98268886
PTCH1_20	chr9	98215755	98215907
PTCH1_21	chr9	98212118	98212227
PTCH1_22	chr9	98211346	98211610
PTCH1_23	chr9	98209189	98209738
PTCH1_3	chr9	98247962	98248161
PTCH1_4	chr9	98244411	98244490
PTCH1_5	chr9	98244226	98244327
PTCH1_6	chr9	98242667	98242875
PTCH1_7	chr9	98242246	98242377
PTCH1_8	chr9	98241277	98241434
PTCH1_9	chr9	98240332	98240473
PTEN_1	chr10	89624222	89624310
PTEN_2	chr10	89653777	89653871
PTEN_3	chr10	89685265	89685319
PTEN_4	chr10	89690798	89690851
PTEN_5	chr10	89692765	89693013
PTEN_6	chr10	89711870	89712021
PTEN_7	chr10	89717605	89717781
PTEN_8	chr10	89720646	89720880
PTEN_9	chr10	89725039	89725234
PTPN11_10	chr12	112919873	112920014
PTPN11_11	chr12	112924274	112924438
PTPN11_12	chr12	112926242	112926319
PTPN11_13	chr12	112926823	112926984
PTPN11_14	chr12	112939943	112940065
PTPN11_15	chr12	112942494	112942573
PTPN11_2	chr12	112884075	112884207
PTPN11_3	chr12	112888117	112888321
PTPN11_4	chr12	112890994	112891196
PTPN11_5	chr12	112892363	112892489
PTPN11_6	chr12	112893749	112893872
PTPN11_7	chr12	112910743	112910849
PTPN11_8	chr12	112915450	112915539
PTPN11_9	chr12	112915656	112915824
PTPRD_1	chr9	8733775	8733848
PTPRD_10	chr9	8517843	8518434
PTPRD_11	chr9	8507296	8507439
PTPRD_12	chr9	8504256	8504410
PTPRD_13	chr9	8500749	8501064
PTPRD_14	chr9	8499642	8499845
PTPRD_15	chr9	8497237	8497273
PTPRD_16	chr9	8492857	8492984
PTPRD_17	chr9	8485757	8486354
PTPRD_18	chr9	8485222	8485329
PTPRD_19	chr9	8484114	8484383
PTPRD_2	chr9	8636694	8636849
PTPRD_20	chr9	8470990	8471090
PTPRD_21	chr9	8465461	8465680
PTPRD_22	chr9	8460406	8460576
PTPRD_23	chr9	8449720	8449842
PTPRD_24	chr9	8436587	8436694
PTPRD_25	chr9	8404532	8404665
PTPRD_26	chr9	8389227	8389412
PTPRD_27	chr9	8376602	8376731
PTPRD_28	chr9	8375931	8376095
PTPRD_29	chr9	8341688	8341983
PTPRD_3	chr9	8633312	8633463
PTPRD_30	chr9	8341085	8341273
PTPRD_31	chr9	8340338	8340474
PTPRD_32	chr9	8338917	8339052
PTPRD_33	chr9	8331577	8331741
PTPRD_34	chr9	8319826	8319971
PTPRD_35	chr9	8317870	8317947
PTPRD_4	chr9	8528586	8528784
PTPRD_5	chr9	8527340	8527358
PTPRD_6	chr9	8526622	8526649
PTPRD_7	chr9	8524920	8525040
PTPRD_8	chr9	8523508	8523529
PTPRD_9	chr9	8521272	8521551
RB1_1	chr13	48878044	48878190
RB1_10	chr13	48941625	48941744
RB1_11	chr13	48942658	48942745
RB1_12	chr13	48947536	48947633
RB1_13	chr13	48951049	48951175
RB1_14	chr13	48953725	48953791
RB1_15	chr13	48954184	48954225
RB1_16	chr13	48954296	48954382
RB1_17	chr13	48955378	48955584
RB1_18	chr13	49027124	49027252
RB1_19	chr13	49030335	49030490
RB1_2	chr13	48881411	48881547
RB1_20	chr13	49033819	49033974
RB1_21	chr13	49037862	49037976
RB1_22	chr13	49039129	49039252
RB1_23	chr13	49039336	49039509
RB1_24	chr13	49047491	49047531
RB1_25	chr13	49050832	49050984
RB1_26	chr13	49051486	49051545
RB1_27	chr13	49054129	49054212
RB1_3	chr13	48916730	48916855
RB1_4	chr13	48919211	48919340
RB1_5	chr13	48921956	48922004
RB1_6	chr13	48923087	48923164
RB1_7	chr13	48934148	48934268
RB1_8	chr13	48936946	48937098
RB1_9	chr13	48939025	48939112
RETtx_i1011	chr10	43609119	43609932
RETtx_i1112	chr10	43610180	43612036
ROS1tx_i3132	chr6	117650605	117658339
ROS1tx_i3334	chr6	117645574	117647391
ROS1tx_i3435	chr6	117642553	117645499
SETD2_1	chr3	47205339	47205419
SETD2_10	chr3	47129598	47129742
SETD2_11	chr3	47127680	47127809
SETD2_12	chr3	47125205	47125877
SETD2_13	chr3	47108555	47108613
SETD2_14	chr3	47103648	47103841
SETD2_15	chr3	47098306	47098985
SETD2_16	chr3	47087972	47088116
SETD2_17	chr3	47084046	47084195
SETD2_18	chr3	47079151	47079272
SETD2_19	chr3	47061245	47061335
SETD2_2	chr3	47168133	47168158
SETD2_20	chr3	47059123	47059234
SETD2_21	chr3	47058578	47058749
SETD2_3	chr3	47161667	47166043
SETD2_4	chr3	47158108	47158249
SETD2_5	chr3	47155361	47155499
SETD2_6	chr3	47147482	47147615
SETD2_7	chr3	47144831	47144918
SETD2_8	chr3	47142943	47143050
SETD2_9	chr3	47139440	47139576
SMARCA4_10	chr19	11105499	11105682
SMARCA4_11	chr19	11106884	11107061
SMARCA4_12	chr19	11107165	11107225
SMARCA4_13	chr19	11113700	11113840
SMARCA4_14	chr19	11114011	11114078
SMARCA4_15	chr19	11118573	11118704
SMARCA4_16	chr19	11121052	11121212
SMARCA4_17	chr19	11123620	11123793
SMARCA4_18	chr19	11129628	11129704
SMARCA4_19	chr19	11130262	11130382
SMARCA4_20	chr19	11132396	11132648
SMARCA4_21	chr19	11134189	11134312
SMARCA4_22	chr19	11135002	11135119
SMARCA4_23	chr19	11136093	11136189
SMARCA4_24	chr19	11136971	11137027
SMARCA4_25	chr19	11138455	11138631
SMARCA4_26	chr19	11141401	11141574
SMARCA4_27	chr19	11143961	11144198
SMARCA4_28	chr19	11144438	11144546
SMARCA4_29	chr19	11144794	11144881
SMARCA4_3	chr19	11094823	11095054
SMARCA4_30	chr19	11145585	11145813
SMARCA4_31	chr19	11151978	11152241
SMARCA4_32	chr19	11168926	11169044
SMARCA4_33	chr19	11169459	11169570
SMARCA4_34	chr19	11170424	11170566
SMARCA4_35	chr19	11170716	11170868
SMARCA4_36	chr19	11172455	11172497
SMARCA4_4	chr19	11095944	11096086
SMARCA4_5	chr19	11096860	11097274
SMARCA4_6	chr19	11097576	11097684
SMARCA4_7	chr19	11098337	11098605
SMARCA4_8	chr19	11099988	11100124
SMARCA4_9	chr19	11101821	11102004
SMARCB1_1	chr22	24129352	24129454
SMARCB1_2	chr22	24133938	24134086
SMARCB1_3	chr22	24135741	24135880
SMARCB1_4	chr22	24143126	24143273
SMARCB1_5	chr22	24145477	24145614
SMARCB1_6	chr22	24158952	24159128
SMARCB1_7	chr22	24167407	24167607
SMARCB1_8	chr22	24175754	24175895
SMARCB1_9	chr22	24176323	24176372
SS18tx_i89	chr18	23615087	23615799
SUFU_1	chr10	104263905	104264096
SUFU_10	chr10	104377042	104377190
SUFU_11	chr10	104386927	104387005
SUFU_12	chr10	104389818	104389917
SUFU_2	chr10	104268921	104269065
SUFU_3	chr10	104309722	104309868
SUFU_4	chr10	104352334	104352486
SUFU_5	chr10	104353388	104353483
SUFU_6	chr10	104353745	104353827
SUFU_7	chr10	104356892	104357055
SUFU_8	chr10	104359185	104359306
SUFU_9	chr10	104375020	104375164
TENM3_1	chr4	183245169	183245410
TENM3_10	chr4	183602962	183603172
TENM3_11	chr4	183609314	183609509
TENM3_12	chr4	183635235	183635391
TENM3_13	chr4	183650113	183650339
TENM3_14	chr4	183651348	183651477
TENM3_15	chr4	183652026	183652297
TENM3_16	chr4	183657956	183658233
TENM3_17	chr4	183659549	183659702
TENM3_18	chr4	183664318	183664577
TENM3_19	chr4	183672948	183673190
TENM3_2	chr4	183267799	183268087
TENM3_20	chr4	183674598	183674762
TENM3_21	chr4	183675533	183676417
TENM3_22	chr4	183694620	183694805
TENM3_23	chr4	183696066	183696311
TENM3_24	chr4	183710241	183710547
TENM3_25	chr4	183713422	183715043
TENM3_26	chr4	183717785	183717925
TENM3_27	chr4	183720744	183721510
TENM3_3	chr4	183522072	183522319
TENM3_4	chr4	183549799	183550047
TENM3_5	chr4	183574919	183575051
TENM3_6	chr4	183594153	183594377
TENM3_7	chr4	183600814	183601034
TENM3_8	chr4	183601396	183601507
TENM3_9	chr4	183601691	183601895
TP53_10	chr17	7573922	7574038
TP53_11	chr17	7572922	7573013
TP53_2	chr17	7579834	7579917
TP53_3	chr17	7579695	7579726
TP53_4	chr17	7579307	7579595
TP53_5	chr17	7578366	7578559
TP53_6	chr17	7578172	7578294
TP53_7	chr17	7577494	7577613
TP53_8	chr17	7577014	7577160
TP53_9	chr17	7576848	7576931
TSC1_10	chr9	135786835	135786960
TSC1_11	chr9	135786384	135786505
TSC1_12	chr9	135785953	135786084
TSC1_13	chr9	135782683	135782762
TSC1_14	chr9	135782113	135782227
TSC1_15	chr9	135780963	135781531
TSC1_16	chr9	135779793	135779846
TSC1_17	chr9	135779033	135779209
TSC1_18	chr9	135777987	135778179
TSC1_19	chr9	135776971	135777091
TSC1_20	chr9	135776097	135776229
TSC1_21	chr9	135772805	135773002
TSC1_22	chr9	135772566	135772737
TSC1_23	chr9	135771617	135772146
TSC1_3	chr9	135804149	135804264
TSC1_4	chr9	135802583	135802696
TSC1_5	chr9	135800969	135801131
TSC1_6	chr9	135798730	135798884
TSC1_7	chr9	135797201	135797365
TSC1_8	chr9	135796745	135796828
TSC1_9	chr9	135787664	135787849
WT1_1	chr11	32456241	32456896
WT1_10	chr11	32410599	32410730
WT1_2	chr11	32450038	32450170
WT1_3	chr11	32449497	32449609
WT1_4	chr11	32439118	32439205
WT1_5	chr11	32438031	32438091
WT1_6	chr11	32421489	32421595
WT1_7	chr11	32417798	32417958
WT1_8	chr11	32414207	32414306
WT1_9	chr11	32413513	32413615
ZHX2_3	chr8	123963746	123966268

## Sheet: Reference
Publication Link	Ref
Nat Genet. 2014 May;46(5):457-61. doi: 10.1038/ng.2925	1
Nat Genet. 2014 May;46(5):444-50. doi: 10.1038/ng.2938	2
Acta Neuropathol. 2012 Sep;124(3):439-47. doi: 10.1007/s00401-012-0998-0.	3
Nat Genet. 2013 Aug;45(8):927-32. doi: 10.1038/ng.2682	4
Nat Genet. 2013 Jun;45(6):602-12. doi: 10.1038/ng.2611.	5
Acta Neuropathol. 2016 Jun; 131(6): 847–863. Published online 2016 Feb 26. doi: 10.1007/s00401-016-1549-x	6
J Clin Oncol. 2010 Jun 20;28(18):3061-8. doi: 10.1200/JCO.2009.26.7252. Epub 2010 May 17.	7
J Clin Oncol. 2011 Oct 20;29(30):3999-4006. doi: 10.1200/JCO.2011.35.5677	8
Clin Cancer Res. 2010 Jul 1;16(13):3368-77. doi: 10.1158/1078-0432	9
Neuro Oncol. 2015 Oct;17(10):1365-73. doi: 10.1093/neuonc/nov039. Epub 2015 Mar 19	10
J Clin Oncol. 2005 Dec 1;23(34):8853-62.	11
Science. 2011 Jan 28;331(6016):435-9. doi: 10.1126/science.1198056	12
Nature. 2012 Aug 2;488(7409):43-8. doi: 10.1038/nature11213.	13
Nature. 2012 Aug 2;488(7409):100-5. doi: 10.1038/nature11284.	14
Cancer Res. 2004 Aug 1;64(15):5048-50	15
Neuropathology. 2011 Dec;31(6):583-8. doi: 10.1111/j.1440-1789.2011.01204.x. Epub 2011 Mar 7.	16
Nat Commun. 2014 Apr 8;5:3630. doi: 10.1038/ncomms4630.	17
Oncotarget. 2013 Apr;4(4):572-83.	18
Clin Cancer Res. 2014 Nov 1;20(21):5517-26. doi: 10.1158/1078-0432.CCR-14-1069. Epub 2014 Jul 3.	19
J Clin Oncol. 1999 Jun;17(6):1809-14.	20
Cancer Res. 2003 Aug 1;63(15):4568-76.	21
Genes Chromosomes Cancer. 2013 Jun;52(6):538-50. doi: 10.1002/gcc.22050. Epub 2013 Mar 5.	22
EMBO J. 1995 May 15;14(10):2333-40.	23
Hum Mol Genet. 1995 Jun;4(6):1097-9.	24
Clin Cancer Res. 2012 Feb 1;18(3):748-57. doi: 10.1158/1078-0432	25
Am J Surg Pathol. 2000 Jul;24(7):937-46.	26
Mod Pathol. 2000 Jan;13(1):29-36. DOI: 10.1038/modpathol.3880006	27
Nat Genet. 2013 Mar;45(3):279-84. doi: 10.1038/ng.2529	28
Nat Genet. 2013 Jan;45(1):12-7. doi: 10.1038/ng.2493	29
Nat Genet. 2015 Aug; 47(8): 864–871.	30
Cancer Cell. 2014 Nov 10;26(5):682-94. doi: 10.1016/j.ccell.2014.09.019	31
Carcinogenesis. 2013 Mar;34(3):605-11. doi: 10.1093/carcin/bgs380	32
Cancer Res. 2012 Apr 15;72(8):2068-78. doi: 10.1158/0008-5472	33
Nat Genet. 2009 Jun;41(6):718-23. doi: 10.1038/ng.374	34
Oncogene. 2008 Jan 17;27(4):469-76	35
Oncogene. 2004 Dec 9;23(57):9280-8.	36
N Engl J Med. 2008 Jun 12;358(24):2585-93. doi: 10.1056/NEJMoa0708698	37
PLoS One. 2013 Oct 21;8(10):e76810. doi: 10.1371/journal.pone.0076810	38
Clin Cancer Res. 2009 Aug 15;15(16):5234-9. doi: 10.1158/1078-0432.CCR-08-2953	39
Tumour Biol. 2014 Apr;35(4):3471-85. doi: 10.1007/s13277-013-1459-7	40
Nature. 2011 Jan 13;469(7329):216-20. doi: 10.1038/nature09609.	41
PLoS One. 2013;8(1):e52321. doi: 10.1371/journal.pone.0052321	42
Nature. 2012 Feb 22;483(7391):589-93. doi: 10.1038/nature10910.	43
Nat Commun. 2015; 6: 6302. Published online 2015 Mar 6. doi: 10.1038/ncomms7302	44
PLoS Genet. 2014 Jul 10;10(7):e1004475. doi: 10.1371/journal.pgen.	45
J Clin Oncol. 1999 Jun;17(6):1809-14	46
Oncotarget. 2014 Jan 30;5(2):438-50.	47
Hum Mutat. 2002 Nov;20(5):408.	48
Genes Chromosomes Cancer. 2008 Jun;47(6):461-70. doi: 10.1002/gcc.20553.	49
J Clin Oncol. 2011 Feb 20;29(6):698-703. doi: 10.1200/JCO.2010.31.5192	50
Clin Cancer Res. 2010 Apr 1;16(7):2036-45. doi: 10.1158/1078-0432.CCR-09-2890	51
Cancer Cell. 2015 Feb 9;27(2):298-311. doi: 10.1016/j.ccell.2015.01.002.	52
J Invest Dermatol. 2015 Mar;135(3):816-23. doi: 10.1038/jid.2014.425. Epub 2014 Sep 30.	53
J Clin Oncol. 2012 Jan 20;30(3):308-15. doi: 10.1200/JCO.2011.37.8588	54
Cancer Discov. 2014 Feb;4(2):216-31. doi: 10.1158/2159-8290	55
Pediatr Blood Cancer. 2012 Sep;59(3):558-60. doi: 10.1002/pbc.24020	56
Genes Chromosomes Cancer. 2014 Sep;53(9):779-87. doi: 10.1002/gcc.22187	57
Nat Genet. 2014 Jun;46(6):595-600. doi: 10.1038/ng.2969	58
Cancer Cell. 2013 Dec 9;24(6):710-24. doi: 10.1016/j.ccr.2013.11.002.	59
Br J Cancer. 2013 Nov 12; 109(10): 2744–2750. Published online 2013 Oct 17. doi: 10.1038/bjc.2013.637	60
Clin Cancer Res. 2009 Mar 15;15(6):1923-30. doi: 10.1158/1078-0432.CCR-08-2091.	61
Lancet Oncol. 2015 May;16(5):569-82. doi: 10.1016/S1470-2045(15)70114-2. Epub 2015 Apr 14.	62
Acta Neuropathol. 2014 Sep;128(3):453-6. doi: 10.1007/s00401-014-1323-x. Epub 2014 Jul 25.	63
Nature. 2014 Jul 10;511(7508):241-5. doi: 10.1038/nature13296. Epub 2014 Jun 4.	64
Cell Rep. 2014 Apr 10;7(1):104-12. doi: 10.1016/j.celrep.2014.03.003. Epub 2014 Apr 3.	65
Clin Sarcoma Res. 2017 May 4;7:9. doi: 10.1186/s13569-017-0075-5. eCollection 2017.	66
Genes Chromosomes Cancer. 2010 Jun;49(6):518-25. doi: 10.1002/gcc.20761	67
Cancer Discov. 2014 Nov;4(11):1326-41. doi: 10.1158/2159-8290.CD-13-1037. Epub 2014 Sep 3.	68
