# Supplementary material for: Development of a targeted sequencing approach to identify prognostic, predictive and diagnostic markers in paediatric solid tumours
Source: Oncotarget. 2017 Dec 6;8(67):112036–50. doi: 10.18632/oncotarget.23000 (PMC5762377; doi:10.18632/oncotarget.23000)
Supplement: Supplementary file 3 [file oncotarget-08-112036-s003.xlsx]

## Sheet: A.Total_background_variants
Gene_exon	Gene	Chromosome Number	Genomic Coordinates (GRCh37)	COSMIC ID	dbSNP ID	Reference Base	Observed Base	Amino Acid Change	Codon Change	Validated by NGS	Class of Mutation	Location of Mutation
HRAS_2	HRAS	chr11	534242	COSM249860	rs12628	A	G	H27H	CAT/CAC	Yes	Silent	Synonymous mutation within coding region
FGFR3_14	FGFR3	chr4	1807894	N/A	rs7688609	G	A	T539T	ACG/ACA	Yes	Silent	Synonymous mutation within coding region
MAP2K2_6	MAP2K2	chr19	4101062	N/A	rs10250	G	T	I123I	ATC/ATA	Yes	Silent	Synonymous mutation within coding region
MAP2K2_4	MAP2K2	chr19	4102449	N/A	rs17851657	G	A	D151D	GAC/GAT	Yes	Silent	Synonymous mutation within coding region
MAP2K2_2	MAP2K2	chr19	4117528	N/A	rs8157	G	A	V64V	GTC/GTT	Yes	Silent	Synonymous mutation within coding region
TP53_4	TP53	chr17	7579472	COSM250061	rs1042522	G	C	P72R	CCC/CGC	Yes	Missense	Nonsynonymous mutation within coding region
PTPRD_29	PTPRD	chr9	8341947	N/A	N/A	C	T	V1036I	GTC/ATC	Yes	Missense	Nonsynonymous mutation within coding region
PTPRD_26	PTPRD	chr9	8389364	N/A	rs2279776	C	G	G1008G	GGG/GGC	Yes	Silent	Synonymous mutation within coding region
PTPRD_17	PTPRD	chr9	8485996	N/A	rs61733170	G	C	P919A	CCA/GCA	Yes	Missense	Nonsynonymous mutation within coding region
PTPRD_10	PTPRD	chr9	8518143	N/A	rs7026388	T	C	A403A	GCA/GCG	Yes	Silent	Synonymous mutation within coding region
PTPRD_9	PTPRD	chr9	8521445	N/A	N/A	G	T	P252T	CCT/ACT	Yes	Missense	Nonsynonymous mutation within coding region
PTPRD_4	PTPRD	chr9	8528661	N/A	rs149990369	G	A	I157I	ATC/ATT	Yes	Silent	Synonymous mutation within coding region
SMARCA4_9	SMARCA4	chr19	11101993	N/A	rs17001073	G	A	K471K	AAG/AAA	Yes	Silent	Synonymous mutation within coding region
SMARCA4_10	SMARCA4	chr19	11105593	N/A	rs17001075	A	G	A503A	GCA/GCG	Yes	Silent	Synonymous mutation within coding region
SMARCA4_10	SMARCA4	chr19	11105608	N/A	rs7935	T	C	H508H	CAT/CAC	Yes	Silent	Synonymous mutation within coding region
SMARCA4_20	SMARCA4	chr19	11132491	N/A	N/A	G	A	A903T	GCA/ACA	Yes	Missense	Nonsynonymous mutation within coding region
SMARCA4_26	SMARCA4	chr19	11141511	N/A	N/A	T	C	L1163P	CTG/CCG	Yes	Missense	Nonsynonymous mutation within coding region
MYCN_2	MYCN	chr2	16082598	N/A	N/A	C	A	R138S	CGC/AGC	Yes	Missense	Nonsynonymous mutation within coding region
MYOD1_1	MYOD1	chr11	17741914	N/A	N/A	C	T	G195G	GGC/GGT	Yes	Silent	Synonymous mutation within coding region
CDKN2A_3A	C9orf53	chr9	21968199	N/A	rs11515	C	G	N/A	N/A	Yes	None	Downstream
SMARCB1_7	SMARCB1	chr22	24167513	N/A	rs2229354	G	A	S253S	TCG/TCA	Yes	Silent	Synonymous mutation within coding region
KRAS_2	KRAS	chr12	25398281	COSM531	rs112445441	C	T	G13D	GGC/GAC	Yes	Missense	Nonsynonymous mutation within coding region
HIST1H3B_1	HIST1H3B	chr6	26031899	N/A	N/A	G	A	R130R	CGC/CGT	Yes	Silent	Synonymous mutation within coding region
HIST1H3C_1	HIST1H3C	chr6	26045929	N/A	rs3752416	T	C	C97C	TGT/TGC	Yes	Silent	Synonymous mutation within coding region
ARID1A_2	ARID1A	chr1	27056285	N/A	rs139562988	G	A	P427P	CCG/CCA	Yes	Silent	Synonymous mutation within coding region
ARID1A_18	ARID1A	chr1	27101281	N/A	rs149095176	C	T	P1138P	CCC/CCT	Yes	Silent	Synonymous mutation within coding region
CHEK2_10	CHEK2	chr22	29092920	N/A	N/A	A	G	L134P	CTG/CCG	Yes	Missense	Nonsynonymous mutation within coding region
ALK_27	ALK	chr2	29420501	N/A	N/A	T	C	Y1327C	TAT/TGT	Yes	Missense	Nonsynonymous mutation within coding region
ALK_21	ALK	chr2	29445458	N/A	rs3795850	G	T	G1125G	GGC/GGA	Yes	Silent	Synonymous mutation within coding region
NF1_7	NF1	chr17	29508775	N/A	rs1801052	G	A	L234L	CTG/CTA	Yes	Silent	Synonymous mutation within coding region
NF1_10	NF1	chr17	29528154	N/A	N/A	C	A	P388T	CCT/ACT	Yes	Missense	Nonsynonymous mutation within coding region
NF1_18	NF1	chr17	29553485	N/A	rs2285892	G	A	P344P	CCG/CCA	Yes	Silent	Synonymous mutation within coding region
ASXL1_12	ASXL1	chr20	31022959	N/A	rs6058694	T	C	L736P	CTG/CCG	Yes	Missense	Nonsynonymous mutation within coding region
ASXL1_12	ASXL1	chr20	31024260	N/A	rs146141075	A	G	M1170V	ATG/GTG	Yes	Missense	Nonsynonymous mutation within coding region
ASXL1_12	ASXL1	chr20	31024274	N/A	rs4911231	T	C	S1174S	AGT/AGC	Yes	Silent	Synonymous mutation within coding region
WT1_7	WT1	chr11	32417945	N/A	rs16754	T	C	R120R	CGA/CGG	Yes	Silent	Synonymous mutation within coding region
WT1_1	WT1	chr11	32456562	N/A	rs1799925	G	A	P110P	CCC/CCT	Yes	Silent	Synonymous mutation within coding region
WT1_1	WT1	chr11	32456694	N/A	rs2234582	C	A	P66P	CCG/CCT	Yes	Silent	Synonymous mutation within coding region
FGFR1_16	FGFR1	chr8	38271765	N/A	N/A	G	A	G606G	GGC/GGT	Yes	Silent	Synonymous mutation within coding region
FGFR1_12	FGFR1	chr8	38274930	N/A	N/A	G	A	D428D	GAC/GAT	Yes	Silent	Synonymous mutation within coding region
FGFR1_11	FGFR1	chr8	38275434	N/A	N/A	C	A	K411N	AAG/AAT	Yes	Missense	Nonsynonymous mutation within coding region
FGFR1tx_i89	FGFR1	chr8	38279248	N/A	rs112934889	G	A	N/A	N/A	Yes	None	Downstream
FGFR1_5	FGFR1	chr8	38285611	N/A	N/A	G	A	P142L	CCC/CTC	Yes	Missense	Nonsynonymous mutation within coding region
BCORtx_i1415	BCOR	chrX	39911657	N/A	rs78992023	C	A	N/A	N/A	Yes	None	Intron
BCOR_4	BCOR	chrX	39933339	N/A	rs5917933	A	G	D420D	GAT/GAC	Yes	Silent	Synonymous mutation within coding region
BCOR_4	BCOR	chrX	39934318	N/A	N/A	C	T	C94Y	TGT/TAT	Yes	Missense	Nonsynonymous mutation within coding region
DDX3X_9	DDX3X	chrX	41203330	N/A	N/A	A	G	I287V	ATT/GTT	Yes	Missense	Nonsynonymous mutation within coding region
CTNNB1_3	CTNNB1	chr3	41266101	N/A	rs121913400	C	A	S26Y	TCT/TAT	Yes	Missense	Nonsynonymous mutation within coding region
PHOX2B_2	PHOX2B	chr4	41749502	N/A	N/A	T	C	Q98R	CAG/CGG	Yes	Missense	Nonsynonymous mutation within coding region
SETD2_21	SETD2	chr3	47058624	N/A	N/A	C	T	G2552R	GGG/AGG	Yes	Missense	Nonsynonymous mutation within coding region
SETD2_12	SETD2	chr3	47125385	N/A	rs4082155	G	A	P1962L	CCC/CTC	Yes	Missense	Nonsynonymous mutation within coding region
SETD2_3	SETD2	chr3	47162661	N/A	rs6767907	A	G	N1111N	AAT/AAC	Yes	Silent	Synonymous mutation within coding region
SETD2_3	SETD2	chr3	47163127	N/A	N/A	A	G	F1000S	TTT/TCT	Yes	Missense	Nonsynonymous mutation within coding region
KMT2D_48	MLL2	chr12	49420582	N/A	N/A	A	G	L5056P	CTG/CCG	Yes	Missense	Nonsynonymous mutation within coding region
KMT2D_48	MLL2	chr12	49421039	N/A	N/A	G	A	R4904*	CGA/TGA	Yes	Nonsense	Introduction of Stop Codon
KMT2D_44	MLL2	chr12	49422857	N/A	rs75340924	C	T	R4746R	CGG/CGA	Yes	Silent	Synonymous mutation within coding region
KMT2D_39	MLL2	chr12	49425978	N/A	rs3741622	T	C	P4170P	CCA/CCG	Yes	Silent	Synonymous mutation within coding region
KMT2D_39	MLL2	chr12	49427652	N/A	rs3782357	C	T	Q3612Q	CAG/CAA	Yes	Silent	Synonymous mutation within coding region
KMT2D_36	MLL2	chr12	49428412	N/A	N/A	C	A	G3465*	GGA/TGA	Yes	Nonsense	Introduction of Stop Codon
KMT2D_34	MLL2	chr12	49432706	N/A	N/A	C	T	Q2811Q	CAG/CAA	Yes	Silent	Synonymous mutation within coding region
KMT2D_31	MLL2	chr12	49434074	N/A	rs10747559	C	A	G2493G	GGG/GGT	Yes	Silent	Synonymous mutation within coding region
KMT2D_28	MLL2	chr12	49436041	N/A	N/A	C	T	T1980T	ACG/ACA	Yes	Silent	Synonymous mutation within coding region
KMT2D_19	MLL2	chr12	49438691	N/A	N/A	A	G	L1600P	CTG/CCG	Yes	Missense	Nonsynonymous mutation within coding region
KMT2D_11	MLL2	chr12	49443805	N/A	N/A	C	T	R1189H	CGT/CAT	Yes	Missense	Nonsynonymous mutation within coding region
KMT2D_11	MLL2	chr12	49444545	N/A	rs2241726	G	A	I942I	ATC/ATT	Yes	Silent	Synonymous mutation within coding region
KMT2D_10	MLL2	chr12	49445028	N/A	rs75226229	G	A	P813L	CCG/CTG	Yes	Missense	Nonsynonymous mutation within coding region
KMT2D_10	MLL2	chr12	49446040	N/A	rs1064210	C	T	A476T	GCA/ACA	Yes	Missense	Nonsynonymous mutation within coding region
KMT2D_4	MLL2	chr12	49448122	N/A	N/A	C	T	V160M	GTG/ATG	Yes	Missense	Nonsynonymous mutation within coding region
KMT2D_1	MLL2	chr12	49449093	N/A	N/A	C	T	K5K	AAG/AAA	Yes	Silent	Synonymous mutation within coding region
PDGFRA_12	PDGFRA	chr4	55141055	N/A	rs1873778	A	G	P567P	CCA/CCG	Yes	Silent	Synonymous mutation within coding region
PDGFRA_18	FIP1L1	chr4	55152040	N/A	rs2228230	C	T	V584V	GTC/GTT	Yes	Silent	Synonymous mutation within coding region
EGFR_18	EGFR	chr7	55241707	N/A	rs28929495	G	A	G589S	GGC/AGC	Yes	Missense	Nonsynonymous mutation within coding region
EGFR_20	EGFR	chr7	55249063	N/A	rs1050171	G	A	Q657Q	CAG/CAA	Yes	Silent	Synonymous mutation within coding region
KIT_18	KIT	chr4	55602765	N/A	rs3733542	G	C	L858L	CTG/CTC	Yes	Silent	Synonymous mutation within coding region
CDK4_6	CDK4	chr12	58143289	N/A	N/A	T	C	N/A	N/A	Yes	None	Splice Acceptor Site
AMER1_2	FAM123B	chrX	63410509	N/A	N/A	A	G	A886A	GCT/GCC	Yes	Silent	Synonymous mutation within coding region
MAP2K1_2	MAP2K1	chr15	66727451	COSM1235481	N/A	A	C	Q56P	CAG/CCG	Yes	Missense	Nonsynonymous mutation within coding region
MAP2K1_3	MAP2K1	chr15	66729147	N/A	N/A	C	T	H119Y	CAT/TAT	Yes	Missense	Nonsynonymous mutation within coding region
MAP2K1_10	MAP2K1	chr15	66782085	N/A	N/A	A	G	D351G	GAT/GGT	Yes	Missense	Nonsynonymous mutation within coding region
PIK3R1_2	PIK3R1	chr5	67522722	N/A	rs706713	C	T	Y73Y	TAC/TAT	Yes	Silent	Synonymous mutation within coding region
PIK3R1_8	PIK3R1	chr5	67588148	N/A	rs3730089	G	A	M26I	ATG/ATA	Yes	Missense	Nonsynonymous mutation within coding region
MDM2_11	MDM2	chr12	69233215	N/A	rs769412	A	G	E106E	GAA/GAG	Yes	Silent	Synonymous mutation within coding region
MDM2_11	CPM	chr12	69233634	N/A	rs710633	C	T	N/A	N/A	Yes	None	Downstream
ATRX_35	ATRX	chrX	76763988	N/A	rs149242238	C	T	K2402K	AAG/AAA	Yes	Silent	Synonymous mutation within coding region
ATRX_9	ATRX	chrX	76937963	N/A	rs3088074	G	C	Q856E	CAG/GAG	Yes	Missense	Nonsynonymous mutation within coding region
CDK6_2	CDK6	chr7	92462639	N/A	N/A	C	T	N/A	N/A	Yes	None	Introduction of Start Codon
PTCH1_23	PTCH1	chr9	98209594	N/A	rs357564	G	A	P107L	CCC/CTC	Yes	Missense	Nonsynonymous mutation within coding region
PTCH1_12	PTCH1	chr9	98238358	N/A	rs2066836	G	A	A227A	GCC/GCT	Yes	Silent	Synonymous mutation within coding region
PTCH1_10	PTCH1	chr9	98239971	N/A	N/A	C	T	C303Y	TGT/TAT	Yes	Missense	Nonsynonymous mutation within coding region
AKT1_13	AKT1	chr14	105236741	N/A	rs139394285	A	G	C147C	TGT/TGC	Yes	Silent	Synonymous mutation within coding region
AKT1_8	AKT1	chr14	105239894	N/A	rs1130233	C	T	E180E	GAG/GAA	Yes	Silent	Synonymous mutation within coding region
AKT1_6	AKT1	chr14	105241304	N/A	rs2230506	G	A	L140L	CTG/TTG	Yes	Silent	Synonymous mutation within coding region
ATM_11	ATM	chr11	108122592	N/A	rs2227924	C	G	L546V	CTG/GTG	Yes	Missense	Nonsynonymous mutation within coding region
ATM_14	ATM	chr11	108127010	N/A	rs2229019	C	T	Y731Y	TAC/TAT	Yes	Silent	Synonymous mutation within coding region
ATM_17	ATM	chr11	108138045	N/A	rs3218673	C	T	P872S	CCT/TCT	Yes	Missense	Nonsynonymous mutation within coding region
ATM_18	ATM	chr11	108139183	N/A	rs3218687	A	G	L895L	CTA/CTG	Yes	Silent	Synonymous mutation within coding region
ATM_23	ATM	chr11	108150313	N/A	N/A	C	T	A1127V	GCT/GTT	Yes	Missense	Nonsynonymous mutation within coding region
ATM_23	ATM	chr11	108150316	N/A	rs56398245	A	G	Q1128R	CAG/CGG	Yes	Missense	Nonsynonymous mutation within coding region
ATM_37	ATM	chr11	108175462	COSM41596	rs1801516	G	A	D1853N	GAT/AAT	Yes	Missense	Nonsynonymous mutation within coding region
ATM_40	ATM	chr11	108183167	N/A	rs659243	A	G	N1983S	AAT/AGT	Yes	Missense	Nonsynonymous mutation within coding region
ATM_46	ATM	chr11	108196192	N/A	N/A	A	G	Q2243R	CAA/CGA	Yes	Missense	Nonsynonymous mutation within coding region
ATM_48	ATM	chr11	108198391	N/A	rs4988111	T	C	L2332P	CTT/CCT	Yes	Missense	Nonsynonymous mutation within coding region
APC_1	APC	chr5	112043492	N/A	rs113782655	C	A	S26R	AGC/AGA	Yes	Missense	Nonsynonymous mutation within coding region
APC_12	APC	chr5	112162854	N/A	rs2229992	T	C	Y468Y	TAT/TAC	Yes	Silent	Synonymous mutation within coding region
APC_14	APC	chr5	112164561	N/A	rs351771	G	A	A527A	GCG/GCA	Yes	Silent	Synonymous mutation within coding region
APC_16	APC	chr5	112175651	COSM27993	rs111866410	A	G	K1454E	AAA/GAA	Yes	Missense	Nonsynonymous mutation within coding region
APC_16	APC	chr5	112175770	N/A	rs41115	G	A	T1493T	ACG/ACA	Yes	Silent	Synonymous mutation within coding region
APC_16	APC	chr5	112176184	N/A	rs35634377	T	C	S1631S	AGT/AGC	Yes	Silent	Synonymous mutation within coding region
APC_16	APC	chr5	112176325	N/A	rs42427	G	A	G1678G	GGG/GGA	Yes	Silent	Synonymous mutation within coding region
APC_16	APC	chr5	112176559	N/A	rs866006	T	G	S1756S	TCT/TCG	Yes	Silent	Synonymous mutation within coding region
APC_16	APC	chr5	112176756	N/A	rs459552	T	A	V1822D	GTC/GAC	Yes	Missense	Nonsynonymous mutation within coding region
APC_16	APC	chr5	112177171	N/A	rs465899	G	A	P1960P	CCG/CCA	Yes	Silent	Synonymous mutation within coding region
APC_16	APC	chr5	112179344	N/A	N/A	A	G	S2685G	AGT/GGT	Yes	Missense	Nonsynonymous mutation within coding region
APC_16	APC	chr5	112179431	N/A	N/A	C	T	R2714C	CGT/TGT	Yes	Missense	Nonsynonymous mutation within coding region
PTPN11_4	PTPN11	chr12	112891125	N/A	N/A	T	C	T153T	ACT/ACC	Yes	Silent	Synonymous mutation within coding region
FGFR2_13	FGFR2	chr10	123256164	N/A	N/A	G	A	P174L	CCC/CTC	Yes	Missense	Nonsynonymous mutation within coding region
FGFR2_6	FGFR2	chr10	123298158	N/A	rs1047100	T	C	V117V	GTA/GTG	Yes	Silent	Synonymous mutation within coding region
FGFR2_3	FGFR2	chr10	123325040	N/A	rs55806379	G	A	G96G	GGC/GGT	Yes	Silent	Synonymous mutation within coding region
FGFR2_3	FGFR2	chr10	123325169	COSM1745670	rs1047102	C	T	A53A	GCG/GCA	Yes	Silent	Synonymous mutation within coding region
ZHX2_3	ZHX2	chr8	123964080	N/A	rs73335724	C	T	Y110Y	TAC/TAT	Yes	Silent	Synonymous mutation within coding region
ZHX2_3	ZHX2	chr8	123964430	N/A	N/A	C	T	S227L	TCG/TTG	Yes	Missense	Nonsynonymous mutation within coding region
ZHX2_3	ZHX2	chr8	123965286	N/A	N/A	C	T	A512A	GCC/GCT	Yes	Silent	Synonymous mutation within coding region
ZHX2_3	ZHX2	chr8	123965483	N/A	N/A	C	T	S578L	TCG/TTG	Yes	Missense	Nonsynonymous mutation within coding region
ZHX2_3	ZHX2	chr8	123966159	N/A	rs3802265	G	C	A803A	GCG/GCC	Yes	Silent	Synonymous mutation within coding region
TSC1_17	TSC1	chr9	135779176	N/A	N/A	G	T	T639T	ACC/ACA	Yes	Silent	Synonymous mutation within coding region
TSC1_17	TSC1	chr9	135779201	N/A	N/A	G	T	S631Y	TCT/TAT	Yes	Missense	Nonsynonymous mutation within coding region
TSC1_14	TSC1	chr9	135782221	N/A	rs7862221	T	C	E394E	GAA/GAG	Yes	Silent	Synonymous mutation within coding region
TSC1_10	TSC1	chr9	135786904	N/A	rs1073123	A	G	M201T	ATG/ACG	Yes	Missense	Nonsynonymous mutation within coding region
TSC1_4	TSC1	chr9	135802659	N/A	N/A	C	T	D47N	GAT/AAT	Yes	Missense	Nonsynonymous mutation within coding region
BRAF_15	BRAF	chr7	140453136	COSM475	N/A	A	T	V600E	GTG/GAG	Yes	Missense	Nonsynonymous mutation within coding region
FBXW7_2	FBXW7	chr4	153332500	N/A	N/A	C	T	L152L	CTG/CTA	Yes	Silent	Synonymous mutation within coding region
ARID1B_2	ARID1B	chr6	157150496	N/A	rs17318151	A	G	I502V	ATT/GTT	Yes	Missense	Nonsynonymous mutation within coding region
ARID1B_6	ARID1B	chr6	157405930	N/A	rs3734441	G	A	A132A	GCG/GCA	Yes	Silent	Synonymous mutation within coding region
ACVR1_7	ACVR1	chr2	158626980	N/A	rs1146031	C	T	E230E	GAG/GAA	Yes	Silent	Synonymous mutation within coding region
ACVR1_4	ACVR1	chr2	158636910	N/A	rs2227861	G	A	A90A	GCC/GCT	Yes	Silent	Synonymous mutation within coding region
DDR2_6	DDR2	chr1	162724579	N/A	N/A	G	A	M117I	ATG/ATA	Yes	Missense	Nonsynonymous mutation within coding region
DDR2_12	DDR2	chr1	162737116	N/A	rs2298258	C	G	L30L	CTC/CTG	Yes	Silent	Synonymous mutation within coding region
FGFR4_2	FGFR4	chr5	176516631	N/A	rs1966265	G	A	V10I	GTC/ATC	Yes	Missense	Nonsynonymous mutation within coding region
FGFR4_3	FGFR4	chr5	176517461	N/A	rs446382	T	G	R130R	CGT/CGG	Yes	Silent	Synonymous mutation within coding region
FGFR4_4	FGFR4	chr5	176517797	N/A	rs376618	C	T	P211S	CCT/TCT	Yes	Missense	Nonsynonymous mutation within coding region
FGFR4_6	FGFR4	chr5	176518784	N/A	rs452885	C	T	R234R	CGC/CGT	Yes	Silent	Synonymous mutation within coding region
FGFR4_8	FGFR4	chr5	176519730	N/A	rs55658990	C	T	L334L	CTC/CTT	Yes	Silent	Synonymous mutation within coding region
FGFR4_10	FGFR4	chr5	176520465	N/A	rs61737768	G	A	V386I	GTC/ATC	Yes	Missense	Nonsynonymous mutation within coding region
PIK3CA_20	PIK3CA	chr3	178952085	COSM29325	rs121913279	A	G	H1047R	CAT/CGT	Yes	Missense	Nonsynonymous mutation within coding region
TENM3_4	ODZ3	chr4	183549995	N/A	N/A	C	T	A172V	GCC/GTC	Yes	Missense	Nonsynonymous mutation within coding region
TENM3_15	ODZ3	chr4	183652106	N/A	rs61735739	T	C	H927H	CAT/CAC	Yes	Silent	Synonymous mutation within coding region
TENM3_15	ODZ3	chr4	183652175	N/A	rs10866256	T	C	D950D	GAT/GAC	Yes	Silent	Synonymous mutation within coding region
TENM3_18	ODZ3	chr4	183664522	N/A	rs7654255	T	C	Y1193Y	TAT/TAC	Yes	Silent	Synonymous mutation within coding region
TENM3_19	ODZ3	chr4	183673049	N/A	N/A	G	T	K1242N	AAG/AAT	Yes	Missense	Nonsynonymous mutation within coding region
TENM3_20	ODZ3	chr4	183674697	N/A	rs17263582	C	T	G1319G	GGC/GGT	Yes	Silent	Synonymous mutation within coding region
TENM3_21	ODZ3	chr4	183676069	N/A	rs115690439	A	G	T1517A	ACT/GCT	Yes	Missense	Nonsynonymous mutation within coding region
TENM3_21	ODZ3	chr4	183676207	N/A	N/A	A	G	T1563A	ACC/GCC	Yes	Missense	Nonsynonymous mutation within coding region
TENM3_23	ODZ3	chr4	183696108	N/A	rs74834794	C	T	G1702G	GGC/GGT	Yes	Silent	Synonymous mutation within coding region
TENM3_25	ODZ3	chr4	183713630	N/A	rs6857162	A	G	L1935L	CTA/CTG	Yes	Silent	Synonymous mutation within coding region
TENM3_25	ODZ3	chr4	183714486	N/A	N/A	A	G	S2221G	AGT/GGT	Yes	Missense	Nonsynonymous mutation within coding region
TENM3_27	ODZ3	chr4	183720850	N/A	rs11223	C	T	G2482G	GGC/GGT	Yes	Silent	Synonymous mutation within coding region
TENM3_27	ODZ3	chr4	183721307	N/A	N/A	C	T	R2635C	CGC/TGC	Yes	Missense	Nonsynonymous mutation within coding region
IDH1_7	IDH1	chr2	209106786	N/A	N/A	G	A	S261L	TCA/TTA	Yes	Missense	Nonsynonymous mutation within coding region
IDH1_6	IDH1	chr2	209108317	COSM97131	rs34218846	C	T	V178I	GTT/ATT	Yes	Missense	Nonsynonymous mutation within coding region
IDH1_4	IDH1	chr2	209113192	COSM1741220	rs11554137	G	A	G105G	GGC/GGT	Yes	Silent	Synonymous mutation within coding region
BARD1_rs2070094	BARD1	chr2	215632255	N/A	rs2070094	C	T	V363M	GTG/ATG	Yes	Missense	Nonsynonymous mutation within coding region
BARD1_rs2070094	BARD1	chr2	215632256	N/A	rs2070093	A	G	H362H	CAT/CAC	Yes	Silent	Synonymous mutation within coding region
BARD1_rs2229571	BARD1	chr2	215645464	N/A	rs2229571	C	G	R234S	AGG/AGC	Yes	Missense	Nonsynonymous mutation within coding region
SMARCA4	SMARCA4	chr19	11096868	N/A	N/A	A	AC	N/A	Yes		Insertion	Frameshift
MYCN	MYCN	chr2	16082313	N/A	N/A	AC	A	N/A	Yes		Deletion	Frameshift
CDKN2A	CDKN2A	chr9	21974758	N/A	N/A	A	AC	N/A	Yes		Insertion	Frameshift
CDKN2A	CDKN2A	chr9	21994233	N/A	N/A	TC	T	N/A	Yes		Deletion	Frameshift
ARID1A	ARID1A	chr1	27023903	N/A	N/A	TG	T	N/A	Yes		Deletion	Frameshift
ARID1A	ARID1A	chr1	27097750	N/A	N/A	TC	T	N/A	Yes		Deletion	Frameshift
ARID1A	ARID1A	chr1	27101401	N/A	N/A	GC	G	N/A	Yes		Deletion	Frameshift
ARID1A	ARID1A	chr1	27105930	N/A	N/A	TG	T	N/A	Yes		Deletion	Frameshift
NF1	NF1	chr17	29552143	N/A	N/A	CT	C	N/A	Yes		Deletion	Frameshift
NF1	NF1	chr17	29553477	N/A	N/A	AC	ACC, A	N/A	Yes		Insertion, Deletion	Frameshift
NF1	NF1	chr17	29667619	N/A	N/A	CA	C	N/A	Yes		Deletion	Frameshift
ASXL1	ASXL1	chr20	31022441	N/A	N/A	A	AG	N/A	Yes		Insertion	Frameshift
WT1	WT1	chr11	32456496	N/A	N/A	C	CGGG	N/A	Yes		Insertion	Codon Change plus Codon Insertion
BCOR	BCOR	chrX	39923086	N/A	N/A	G	GT	N/A	Yes		Insertion	Frameshift
CTNNB1	CTNNB1	chr3	41266133	N/A	N/A	CCTT	C	N/A	Yes		Deletion	Codon Deletion
SETD2	SETD2	chr3	47161906	N/A	N/A	CT	C	N/A	Yes		Deletion	Frameshift
MLL2	MLL2	chr12	49426905	N/A	N/A	TTGC	T	N/A	Yes		Deletion	Codon Change plus Codon Deletion
MLL2	MLL2	chr12	49433903	N/A	N/A	AG	A	N/A	Yes		Deletion	Frameshift
MLL2	MLL2	chr12	49434227	N/A	N/A	A	AG	N/A	Yes		Insertion	Frameshift
MLL2	MLL2	chr12	49445202	N/A	N/A	CG	C	N/A	Yes		Deletion	Frameshift
PPM1D	PPM1D	chr17	58740438	N/A	N/A	AT	A	N/A	Yes		Deletion	Frameshift
ATRX	ATRX	chrX	76891516	N/A	N/A	TTGG	T	N/A	Yes		Deletion	Codon Change plus Codon Deletion
ATRX	ATRX	chrX	76938088	N/A	N/A	GTC	G	N/A	Yes		Deletion	Frameshift
DICER1	DICER1	chr14	95557004	N/A	N/A	TA	T	N/A	Yes		Deletion	Intron
DICER1	DICER1	chr14	95583035	N/A	N/A	GA	G	N/A	Yes		Deletion	Intron
DICER1	DICER1	chr14	95591009	N/A	N/A	CA	C	N/A	Yes		Deletion	Downstream
PTCH1	PTCH1	chr9	98211548	N/A	N/A	TG	T	N/A	Yes		Deletion	Frameshift
ZHX2	ZHX2	chr8	123965054	N/A	N/A	AC	A	N/A	Yes		Deletion	Frameshift
TSC1	TSC1	chr9	135773000	rs118203716	N/A	GAAAAA	G, GA	N/A	Yes		Deletions	Intron
FBXW7	FBXW7	chr4	153244155	N/A	N/A	TC	T	N/A	Yes		Deletion	Frameshift
FBXW7	FBXW7	chr4	153268227	rs78770465	N/A	CAAA	CA, C	N/A	Yes		Deletions	Intron
ARID1B	ARID1B	chr6	157099981	N/A	N/A	GGGC	G	N/A	Yes		Deletion	Codon Deletion
ODZ3	ODZ3	chr4	183609358	N/A	N/A	TG	T	N/A	Yes		Deletion	Frameshift
BARD1	BARD1	chr2	215645502	rs28997575	N/A	GTGGTGAAGAACATTCAGGCAA	G	N/A	Yes		Deletion	Codon Deletion

## Sheet: B.Total_cancer_specfic_variants
Gene	Cell blend	Chromosome Number	Genomic Coordinates (GRCh37)	COSMIC ID	dbSNP ID	Transcript ID	Reference Base	Observed Base	Amino Acid Change	Allelic Frequency Expected	Presence	Codon Change	Exon ID	Validated by Digital PCR	Validated by NGS	Class of Mutation	Location of Mutation
KRAS	Tru-Q1-HD728	chr12	25378562	COSM19404	rs121913527	ENST00000256078	G	A	A146T	0	absent	GCA/ACA	Exon 4 25378707_25378548	Yes	No	Missense	Nonsynonymous mutation within coding region
KRAS	Tru-Q1-HD728	chr12	25380275	COSM554	rs17851045	ENST00000256078	A	C	Q61H	0	absent	CAA/CAC	Exon 3 25380346_25380168	Yes	No	Missense	Nonsynonymous mutation within coding region
KRAS	Tru-Q1-HD728	chr12	25380276	COSM553	rs121913240	ENST00000256078	T	A	Q61L	0	absent	CAA/CTA	Exon 3 25380346_25380168	Yes	No	Missense	Nonsynonymous mutation within coding region
KRAS	Tru-Q1-HD728	chr12	25398284	COSM521	rs121913529	ENST00000256078	G	A	G12D	0	absent	GGT/GAT	Exon 2 2539869_2539748	Yes	No	Missense	Nonsynonymous mutation within coding region
KRAS	Tru-Q1-HD728	chr12	25398284	COSM520	rs121913529	ENST00000256078	G	T	G12V	0	absent	GGT/GTT	Exon 2 2539869_2539748	Yes	No	Missense	Nonsynonymous mutation within coding region
KRAS	Tru-Q1-HD728	chr12	25398285	COSM516	rs121913530	ENST00000256078	G	T	G12C	0	absent	GGT/TGT	Exon 2 2539869_2539748	Yes	No	Missense	Nonsynonymous mutation within coding region
BRAF	Tru-Q1-HD728	chr7	140453136_140453137	COSM473	rs121913227	ENST00000288602	GT	AA	V600K	4	present	GTG/AAG	Exon 7 140453075_140453193	Yes	No	Missense	Nonsynonymous mutation within coding region
KRAS	Tru-Q1-HD728	chr12	25398285	COSM517	rs121913530	ENST00000256078	G	A	G12S	0	absent	GGT/AGT	Exon 2 2539869_2539748	Yes	No	Missense	Nonsynonymous mutation within coding region
ALK	Tru-Q1-HD728	chr2	29443695	COSM28055	N/A	ENST00000389048	C	A	F1174L	0	absent	TTC/TTA	Exon 23 29443689_29443560	Yes	No	Missense	Nonsynonymous mutation within coding region
EGFR	Tru-Q1-HD728	chr7	55242465	COSM6223	rs121913421	ENST00000275493	AAGGAATTAAGAGAAGCA	AA	ΔE746 - A750	0	absent	N/A	Exon 19 55174772_55174870	Yes	No	Deletion	Codon Deletion
PDGFRA	Tru-Q1-HD728	chr4	55152093	COSM736	rs121908585	ENST00000257290	A	T	D842V	0	absent	GAC/GTC	Exon 18 55152008_55152130	Yes	No	Missense	Nonsynonymous mutation within coding region
EGFR	Tru-Q1-HD728	chr7	55249071	COSM6240	rs121434569	ENST00000275493	C	T	T790M	4.2	present	ACG/ATG	Exon 20 55181293_55181478	Yes	No	Missense	Nonsynonymous mutation within coding region
EGFR	Tru-Q1-HD728	chr7	55259515	COSM6224	rs121434568	ENST00000275493	T	C	L858R	0	absent	CTG/CCG	Exon 21 55191719_55191874	Yes	No	Missense	Nonsynonymous mutation within coding region
EGFR	Tru-Q1-HD728	chr7	55259524	COSM6213	rs121913444	ENST00000275493	T	A	L861Q	0	absent	CTG/CAG	Exon 21 55191719_55191874	Yes	No	Missense	Nonsynonymous mutation within coding region
KIT	Tru-Q1-HD728	chr4	55599321	COSM1314	rs121913507	ENST00000288135	A	T	D816V	0	absent	GAC/GTC	Exon 17 55599236_55599358	Yes	No	Missense	Nonsynonymous mutation within coding region
IDH1	Tru-Q1-HD728	chr2	209113113	COSM28747	rs121913499	ENST00000345146	C	T	R132C	5	present	CGT/TGT	Exon 4 209113384_209113093	Yes	No	Missense	Nonsynonymous mutation within coding region
NRAS	Tru-Q1-HD728	chr1	115256528	COSM585	rs121913255	ENST00000369535	A	T	Q61H	0	absent	CAA/CAT	Exon 3 115256599_115256777	Yes	No	Missense	Nonsynonymous mutation within coding region
NRAS	Tru-Q1-HD728	chr1	115256529	COSM583	rs11554290	ENST00000369535	A	T	Q61L	0	absent	CAA/CTA	Exon 3 115256599_115256777	Yes	No	Missense	Nonsynonymous mutation within coding region
NRAS	Tru-Q1-HD728	chr1	115256529	COSM584	rs11554290	ENST00000369535	A	G	Q61R	0	absent	CAA/CGA	Exon 3 115256599_115256777	Yes	No	Missense	Nonsynonymous mutation within coding region
FGFR2	Tru-Q1-HD728	chr10	123279677	COSM36903	rs79184941	ENST00000358487	C	G	S252W	0	absent	TCG/TGG	Exon 7 123279683_123279493	Yes	No	Missense	Nonsynonymous mutation within coding region
BRAF	Tru-Q1-HD728	chr7	140453136	COSM6137	rs113488022	ENST00000288602	T	G	V600G	0	absent	GTG/GGG	Exon 7 140453075_140453193	Yes	No	Missense	Nonsynonymous mutation within coding region
BRAF	Tru-Q1-HD728	chr7	140453137	COSM1130	rs121913378	ENST00000288602	G	A	V600M	0	absent	GTG/ATG	Exon 7 140453075_140453193	Yes	No	Missense	Nonsynonymous mutation within coding region
PIK3CA	Tru-Q1-HD728	chr3	178936082	COSM760	rs121913273	ENST00000263967	G	A	E542K	0	absent	GAA/AAA	Exon 10 178935998_178936122	Yes	No	Missense	Nonsynonymous mutation within coding region
PIK3CA	Tru-Q1-HD728	chr3	178936091	COSM763	rs104886003	ENST00000263967	G	A	E545K	0	absent	GAG/AAG	Exon 10 178935998_178936122	Yes	No	Missense	Nonsynonymous mutation within coding region
MEK1	Tru-Q1-HD728	chr15	66729163	COSM1315861	rs397516792	ENST00000307102	C	T	P124L	5	present	CCG/CTG	Exon 3 66729084_66729230	Yes	No	Missense	Nonsynonymous mutation within coding region
IDH1	Tru-Q1-HD728	chr2	209113112	COSM28746	rs121913500	ENST00000345146	G	A	R132H	0	absent	CGT/CAT	Exon 4 209113384_209113093	Yes	No	Missense	Nonsynonymous mutation within coding region
KRAS	Tru-Q1-HD728	chr12	25398284	COSM522	rs121913529	ENST00000256078	G	C	G12A	5	present	GGT/GCT	Exon 2 2539869_2539748	Yes	No	Missense	Nonsynonymous mutation within coding region
BRAF	Tru-Q1-HD728	chr7	140453136_140453137	COSM474	rs121913227	ENST00000288602	GT	AG	V600R	0	absent	GTG/AGG	Exon 7 140453075_140453193	Yes	No	Missense	Nonsynonymous mutation within coding region
KRAS	Tru-Q1-HD728	chr12	25398285	COSM518	rs121913530	ENST00000256078	C	G	G12R	5	present	GGT/CGT	Exon 2 2539869_2539748	Yes	No	Missense	Nonsynonymous mutation within coding region
FGFR1	Tru-Q1-HD728	chr8	38285611	N/A	N/A	ENST00000335922	C	T	P124L	5	present	CCC/CTC	Exon 8 38285439_38285611	Yes	Yes	Missense	Nonsynonymous mutation within coding region
NRAS	Tru-Q1-HD728	chr1	115256530	COSM580	rs121913254	ENST00000369535	C	A	Q61K	5	present	CAA/AAA	Exon 3 115256599_115256777	Yes	No	Missense	Nonsynonymous mutation within coding region
NF1	Tru-Q1-HD728	chr17	29552143	N/A	N/A	ENST00000356175	CT	C	L626fs	5	present	N/A	N/A	Yes	Yes	Deletion	Downstream
BRAF	Tru-Q1-HD728	chr7	140453136	COSM476	rs113488022	ENST00000288602	T	A	V600E	8	present	GTG/GAG	Exon 7 140453075_140453193	Yes	Yes	Missense	Nonsynonymous mutation within coding region
EGFR	Tru-Q1-HD728	chr7	55241707	COSM6252	rs28929495	ENST00000275493	G	A	G719S	16.7	present	GGC/AGC	Exon 18 55241614_55241736	Yes	Yes	Missense	Nonsynonymous mutation within coding region
ARID1A	Tru-Q1-HD728	chr1	27101401	N/A	N/A	ENST00000324856	GC	G	P1562fs	20	present	N/A	N/A	Yes	Yes	Deletion	Intron
APC	Tru-Q1-HD728	chr5	112179431	COSM2991126	N/A	ENST00000257430	C	T	R2714C	20	present	CGT/TGT	Exon 5 112173250_112181936	Yes	Yes	Missense	Nonsynonymous mutation within coding region
FBXW7	Tru-Q1-HD728	chr4	153244155	N/A	N/A	ENST00000263981	TC	T	G667fs	20	present	N/A	N/A	Yes	Yes	Deletion	Intron
CTNNB1	Tru-Q1-HD728	chr3	41266101	COSM5673	rs121913400	ENST00000349496	C	A	S33Y	20	present	TCT/TAT	Exon 3 41266017_41266202	Yes	Yes	Missense	Nonsynonymous mutation within coding region
CTNNB1	Tru-Q1-HD728	chr3	41266133	COSM12628	N/A	ENST00000426215	CCTT	C	S45del	25	present	N/A	N/A	Yes	Yes	Deletion	Intron
KRAS	Tru-Q1-HD728	chr12	25398281	COSM532	rs112445441	ENST00000256078	G	A	G13D	25	present	GGC/GAC	Exon 12 25398208_25398329	Yes	Yes	Missense	Nonsynonymous mutation within coding region
IDH1	Tru-Q1-HD728	chr2	209106786	COSM1669701	N/A	ENST00000345146	C	T	S261L	25	present	TCA/TTA	Exon 2 209106718_209106869	Yes	Yes	Missense	Nonsynonymous mutation within coding region
PIK3CA	Tru-Q1-HD728	chr3	178952085	COSM775	rs121913279	ENST00000263967	A	G	H1047R	30	present	CAT/CGT	Exon 3 178951882_178957881	Yes	Yes	Missense	Nonsynonymous mutation within coding region
BRAF	Tru-Q2-HD729	chr7	140453136	COSM6137	rs113488022	ENST00000288602	T	G	V600G	4	present	GTG/GGG	Exon 7 140453075_140453193	Yes	No	Missense	Nonsynonymous mutation within coding region
FGFR2	Tru-Q2-HD729	chr10	123279677	COSM36903	rs79184941	ENST00000358487	C	G	S252W	4	present	TCG/TGG	Exon 7 123279683_123279493	Yes	No	Missense	Nonsynonymous mutation within coding region
EGFR	Tru-Q2-HD729	chr7	55259515	COSM6224	rs121434568	ENST00000275493	T	C	L858R	4.2	present	CTG/CCG	Exon 21 55191719_55191874	Yes	No	Missense	Nonsynonymous mutation within coding region
PIK3CA	Tru-Q2-HD729	chr3	178936091	COSM763	rs104886003	ENST00000263967	G	A	E545K	5	present	GAG/AAG	Exon 10 178935998_178936122	Yes	No	Missense	Nonsynonymous mutation within coding region
KRAS	Tru-Q2-HD729	chr12	25398284	COSM520	rs121913529	ENST00000256078	G	T	G12V	5	present	GGT/GTT	Exon 2 2539869_2539748	Yes	No	Missense	Nonsynonymous mutation within coding region
FGFR1	Tru-Q2-HD729	chr8	38285611	N/A	N/A	ENST00000335922	C	T	P124L	5	present	CCC/CTC	Exon 8 38285439_38285611	Yes	Yes	Missense	Nonsynonymous mutation within coding region
KRAS	Tru-Q2-HD729	chr12	25378562	COSM19404	rs121913527	ENST00000256078	G	A	A146T	0	absent	GCA/ACA	Exon 4 25378707_25378548	Yes	No	Missense	Nonsynonymous mutation within coding region
KRAS	Tru-Q2-HD729	chr12	25380275	COSM554	rs17851045	ENST00000256078	A	C	Q61H	0	absent	CAA/CAC	Exon 3 25380346_25380168	Yes	No	Missense	Nonsynonymous mutation within coding region
KRAS	Tru-Q2-HD729	chr12	25380276	COSM553	rs121913240	ENST00000256078	T	A	Q61L	5	present	CAA/CTA	Exon 3 25380346_25380168	Yes	No	Missense	Nonsynonymous mutation within coding region
KRAS	Tru-Q2-HD729	chr12	25398284	COSM522	rs121913529	ENST00000256078	G	C	G12A	0	absent	GGT/GCT	Exon 2 2539869_2539748	Yes	No	Missense	Nonsynonymous mutation within coding region
KRAS	Tru-Q2-HD729	chr12	25398284	COSM521	rs121913529	ENST00000256078	G	A	G12D	0	absent	GGT/GAT	Exon 2 2539869_2539748	Yes	No	Missense	Nonsynonymous mutation within coding region
NF1	Tru-Q2-HD729	chr17	29552143	N/A	N/A	ENST00000356175	CT	C	L626fs	5	present	N/A	N/A	Yes	Yes	Deletion	Downstream
KRAS	Tru-Q2-HD729	chr12	25398285	COSM516	rs121913530	ENST00000256078	G	T	G12C	0	absent	GGT/TGT	Exon 2 2539869_2539748	Yes	No	Missense	Nonsynonymous mutation within coding region
NRAS	Tru-Q2-HD729	chr1	115256529	COSM583	rs11554290	ENST00000369535	A	T	Q61L	5	present	CAA/CTA	Exon 3 115256599_115256777	Yes	No	Missense	Nonsynonymous mutation within coding region
KRAS	Tru-Q2-HD729	chr12	25398285	COSM518	rs121913530	ENST00000256078	C	G	G12R	0	absent	GGT/CGT	Exon 2 2539869_2539748	Yes	No	Missense	Nonsynonymous mutation within coding region
KRAS	Tru-Q2-HD729	chr12	25398285	COSM517	rs121913530	ENST00000256078	G	A	G12S	0	absent	GGT/AGT	Exon 2 2539869_2539748	Yes	No	Missense	Nonsynonymous mutation within coding region
EGFR	Tru-Q2-HD729	chr7	55242465	COSM6223	rs121913421	ENST00000275493	AAGGAATTAAGAGAAGCA	AA	ΔE746 - A750	0	absent	N/A	Exon 19 55174772_55174870	Yes	No	Deletion	Codon Deletion
PDGFRA	Tru-Q2-HD729	chr4	55152093	COSM736	rs121908585	ENST00000257290	A	T	D842V	0	absent	GAC/GTC	Exon 18 55152008_55152130	Yes	No	Missense	Nonsynonymous mutation within coding region
EGFR	Tru-Q2-HD729	chr7	55249071	COSM6240	rs121434569	ENST00000275493	C	T	T790M	0	absent	ACG/ATG	Exon 20 55181293_55181478	Yes	No	Missense	Nonsynonymous mutation within coding region
ALK	Tru-Q2-HD729	chr2	29443695	COSM28055	N/A	ENST00000389048	C	A	F1174L	5	present	TTC/TTA	Exon 23 29443689_29443560	Yes	No	Missense	Nonsynonymous mutation within coding region
EGFR	Tru-Q2-HD729	chr7	55259524	COSM6213	rs121913444	ENST00000275493	T	A	L861Q	0	absent	CTG/CAG	Exon 21 55191719_55191874	Yes	No	Missense	Nonsynonymous mutation within coding region
KIT	Tru-Q2-HD729	chr4	55599321	COSM1314	rs121913507	ENST00000288135	A	T	D816V	0	absent	GAC/GTC	Exon 17 55599236_55599358	Yes	No	Missense	Nonsynonymous mutation within coding region
MEK1	Tru-Q2-HD729	chr15	66729163	COSM1315861	rs397516792	ENST00000307102	C	T	P124L	0	absent	CCG/CTG	Exon 3 66729084_66729230	Yes	No	Missense	Nonsynonymous mutation within coding region
NRAS	Tru-Q2-HD729	chr1	115256528	COSM585	rs121913255	ENST00000369535	A	T	Q61H	0	absent	CAA/CAT	Exon 3 115256599_115256777	Yes	No	Missense	Nonsynonymous mutation within coding region
NRAS	Tru-Q2-HD729	chr1	115256529	COSM584	rs11554290	ENST00000369535	A	G	Q61R	0	absent	CAA/CGA	Exon 3 115256599_115256777	Yes	No	Missense	Nonsynonymous mutation within coding region
NRAS	Tru-Q2-HD729	chr1	115256530	COSM580	rs121913254	ENST00000369535	C	A	Q61K	0	absent	CAA/AAA	Exon 3 115256599_115256777	Yes	No	Missense	Nonsynonymous mutation within coding region
BRAF	Tru-Q2-HD729	chr7	140453137	COSM1130	rs121913378	ENST00000288602	G	A	V600M	0	absent	GTG/ATG	Exon 7 140453075_140453193	Yes	No	Missense	Nonsynonymous mutation within coding region
PIK3CA	Tru-Q2-HD729	chr3	178936082	COSM760	rs121913273	ENST00000263967	G	A	E542K	0	absent	GAA/AAA	Exon 10 178935998_178936122	Yes	No	Missense	Nonsynonymous mutation within coding region
BRAF	Tru-Q2-HD729	chr7	140453136	COSM476	rs113488022	ENST00000288602	T	A	V600E	8	present	GTG/GAG	Exon 7 140453075_140453193	Yes	Yes	Missense	Nonsynonymous mutation within coding region
IDH1	Tru-Q2-HD729	chr2	209113112	COSM28746	rs121913500	ENST00000345146	G	A	R132H	0	absent	CGT/CAT	Exon 4 209113384_209113093	Yes	No	Missense	Nonsynonymous mutation within coding region
IDH1	Tru-Q2-HD729	chr2	209113113	COSM28747	rs121913499	ENST00000345146	C	T	R132C	0	absent	CGT/TGT	Exon 4 209113384_209113093	Yes	No	Missense	Nonsynonymous mutation within coding region
BRAF	Tru-Q2-HD729	chr7	140453136_140453137	COSM473	rs121913227	ENST00000288602	GT	AA	V600K	0	absent	GTG/AAG	Exon 7 140453075_140453193	Yes	No	Missense	Nonsynonymous mutation within coding region
BRAF	Tru-Q2-HD729	chr7	140453136_140453137	COSM474	rs121913227	ENST00000288602	GT	AG	V600R	0	absent	GTG/AGG	Exon 7 140453075_140453193	Yes	No	Missense	Nonsynonymous mutation within coding region
EGFR	Tru-Q2-HD729	chr7	55241707	COSM6252	rs28929495	ENST00000275493	G	A	G719S	16.7	present	GGC/AGC	Exon 18 55241614_55241736	Yes	Yes	Missense	Nonsynonymous mutation within coding region
ARID1A	Tru-Q2-HD729	chr1	27101401	N/A	N/A	ENST00000324856	GC	G	P1562fs	20	present	N/A	N/A	Yes	Yes	Deletion	Intron
APC	Tru-Q2-HD729	chr5	112179431	COSM2991126	N/A	ENST00000257430	C	T	R2714C	20	present	CGT/TGT	Exon 5 112173250_112181936	Yes	Yes	Missense	Nonsynonymous mutation within coding region
FBXW7	Tru-Q2-HD729	chr4	153244155	N/A	N/A	ENST00000263981	TC	T	G667fs	20	present	N/A	N/A	Yes	Yes	Deletion	Intron
CTNNB1	Tru-Q2-HD729	chr3	41266101	COSM5673	rs121913400	ENST00000349496	C	A	S33Y	20	present	TCT/TAT	Exon 3 41266017_41266202	Yes	Yes	Missense	Nonsynonymous mutation within coding region
IDH1	Tru-Q2-HD729	chr2	209106786	COSM1669701	N/A	ENST00000345146	C	T	S261L	25	present	TCA/TTA	Exon 2 209106718_209106869	Yes	Yes	Missense	Nonsynonymous mutation within coding region
CTNNB1	Tru-Q2-HD729	chr3	41266133	COSM12628	N/A	ENST00000426215	CCTT	C	S45del	25	present	N/A	N/A	Yes	Yes	Deletion	Intron
KRAS	Tru-Q2-HD729	chr12	25398281	COSM531	rs112445441	ENST00000256078	G	A	G13D	25	present	GGC/GAC	Exon 12 25398208_25398329	Yes	Yes	Missense	Nonsynonymous mutation within coding region
PIK3CA	Tru-Q2-HD729	chr3	178952085	COSM775	rs121913279	ENST00000263967	A	G	H1047R	30	present	CAT/CGT	Exon 3 178951882_178957881	Yes	Yes	Missense	Nonsynonymous mutation within coding region
BRAF	Tru-Q3-HD730	chr7	140453137	COSM1130	rs121913378	ENST00000288602	G	A	V600M	4	present	GTG/ATG	Exon 7 140453075_140453193	Yes	No	Missense	Nonsynonymous mutation within coding region
EGFR	Tru-Q3-HD730	chr7	55242465	COSM6223	rs121913421	ENST00000275493	AAGGAATTAAGAGAAGCA	AA	ΔE746 - A750	4.2	present	N/A	Exon 19 55174772_55174870	Yes	No	Deletion	Codon Deletion
NRAS	Tru-Q3-HD730	chr1	115256528	COSM585	rs121913255	ENST00000369535	A	T	Q61H	5	present	CAA/CAT	Exon 3 115256599_115256777	Yes	No	Missense	Nonsynonymous mutation within coding region
FGFR1	Tru-Q3-HD730	chr8	38285611	N/A	N/A	ENST00000335922	C	T	P124L	5	present	CCC/CTC	Exon 8 38285439_38285611	Yes	Yes	Missense	Nonsynonymous mutation within coding region
KRAS	Tru-Q3-HD730	chr12	25378562	COSM19404	rs121913527	ENST00000256078	G	A	A146T	5	present	GCA/ACA	Exon 4 25378707_25378548	Yes	No	Missense	Nonsynonymous mutation within coding region
IDH1	Tru-Q3-HD730	chr2	209113112	COSM28746	rs121913500	ENST00000345146	G	A	R132H	5	present	CGT/CAT	Exon 4 209113384_209113093	Yes	No	Missense	Nonsynonymous mutation within coding region
KRAS	Tru-Q3-HD730	chr12	25398285	COSM517	rs121913530	ENST00000256078	G	A	G12S	5	present	GGT/AGT	Exon 2 2539869_2539748	Yes	No	Missense	Nonsynonymous mutation within coding region
PIK3CA	Tru-Q3-HD730	chr3	178936082	COSM760	rs121913273	ENST00000263967	G	A	E542K	5	present	GAA/AAA	Exon 10 178935998_178936122	Yes	No	Missense	Nonsynonymous mutation within coding region
BRAF	Tru-Q3-HD730	chr7	140453136	COSM476	rs113488022	ENST00000288602	T	A	V600E	8	present	GTG/GAG	Exon 7 140453075_140453193	Yes	Yes	Missense	Nonsynonymous mutation within coding region
KRAS	Tru-Q3-HD730	chr12	25380275	COSM554	rs17851045	ENST00000256078	A	C	Q61H	0	absent	CAA/CAC	Exon 3 25380346_25380168	Yes	No	Missense	Nonsynonymous mutation within coding region
KRAS	Tru-Q3-HD730	chr12	25380276	COSM553	rs121913240	ENST00000256078	T	A	Q61L	0	absent	CAA/CTA	Exon 3 25380346_25380168	Yes	No	Missense	Nonsynonymous mutation within coding region
KRAS	Tru-Q3-HD730	chr12	25398284	COSM522	rs121913529	ENST00000256078	G	C	G12A	0	absent	GGT/GCT	Exon 2 2539869_2539748	Yes	No	Missense	Nonsynonymous mutation within coding region
KRAS	Tru-Q3-HD730	chr12	25398284	COSM521	rs121913529	ENST00000256078	G	A	G12D	0	absent	GGT/GAT	Exon 2 2539869_2539748	Yes	No	Missense	Nonsynonymous mutation within coding region
KRAS	Tru-Q3-HD730	chr12	25398284	COSM520	rs121913529	ENST00000256078	G	T	G12V	0	absent	GGT/GTT	Exon 2 2539869_2539748	Yes	No	Missense	Nonsynonymous mutation within coding region
KRAS	Tru-Q3-HD730	chr12	25398285	COSM516	rs121913530	ENST00000256078	G	T	G12C	0	absent	GGT/TGT	Exon 2 2539869_2539748	Yes	No	Missense	Nonsynonymous mutation within coding region
KRAS	Tru-Q3-HD730	chr12	25398285	COSM518	rs121913530	ENST00000256078	C	G	G12R	0	absent	GGT/CGT	Exon 2 2539869_2539748	Yes	No	Missense	Nonsynonymous mutation within coding region
EGFR	Tru-Q3-HD730	chr7	55241707	COSM6252	rs28929495	ENST00000275493	G	A	G719S	16.7	present	GGC/AGC	Exon 18 55241614_55241736	Yes	Yes	Missense	Nonsynonymous mutation within coding region
ALK	Tru-Q3-HD730	chr2	29443695	COSM28055	N/A	ENST00000389048	C	A	F1174L	0	absent	TTC/TTA	Exon 23 29443689_29443560	Yes	No	Missense	Nonsynonymous mutation within coding region
NF1	Tru-Q3-HD730	chr17	29552143	N/A	N/A	ENST00000356175	CT	C	L626fs	5	present	N/A	N/A	Yes	Yes	Deletion	Downstream
ARID1A	Tru-Q3-HD730	chr1	27101401	N/A	N/A	ENST00000324856	GC	G	P1562fs	20	present	N/A	N/A	Yes	Yes	Deletion	Intron
PDGFRA	Tru-Q3-HD730	chr4	55152093	COSM736	rs121908585	ENST00000257290	A	T	D842V	0	absent	GAC/GTC	Exon 18 55152008_55152130	Yes	No	Missense	Nonsynonymous mutation within coding region
EGFR	Tru-Q3-HD730	chr7	55249071	COSM6240	rs121434569	ENST00000275493	C	T	T790M	0	absent	ACG/ATG	Exon 20 55181293_55181478	Yes	No	Missense	Nonsynonymous mutation within coding region
EGFR	Tru-Q3-HD730	chr7	55259515	COSM6224	rs121434568	ENST00000275493	T	C	L858R	0	absent	CTG/CCG	Exon 21 55191719_55191874	Yes	No	Missense	Nonsynonymous mutation within coding region
EGFR	Tru-Q3-HD730	chr7	55259524	COSM6213	rs121913444	ENST00000275493	T	A	L861Q	0	absent	CTG/CAG	Exon 21 55191719_55191874	Yes	No	Missense	Nonsynonymous mutation within coding region
KIT	Tru-Q3-HD730	chr4	55599321	COSM1314	rs121913507	ENST00000288135	A	T	D816V	0	absent	GAC/GTC	Exon 17 55599236_55599358	Yes	No	Missense	Nonsynonymous mutation within coding region
MEK1	Tru-Q3-HD730	chr15	66729163	COSM1315861	rs397516792	ENST00000307102	C	T	P124L	0	absent	CCG/CTG	Exon 3 66729084_66729230	Yes	No	Missense	Nonsynonymous mutation within coding region
NRAS	Tru-Q3-HD730	chr1	115256529	COSM583	rs11554290	ENST00000369535	A	T	Q61L	0	absent	CAA/CTA	Exon 3 115256599_115256777	Yes	No	Missense	Nonsynonymous mutation within coding region
NRAS	Tru-Q3-HD730	chr1	115256529	COSM584	rs11554290	ENST00000369535	A	G	Q61R	0	absent	CAA/CGA	Exon 3 115256599_115256777	Yes	No	Missense	Nonsynonymous mutation within coding region
NRAS	Tru-Q3-HD730	chr1	115256530	COSM580	rs121913254	ENST00000369535	C	A	Q61K	0	absent	CAA/AAA	Exon 3 115256599_115256777	Yes	No	Missense	Nonsynonymous mutation within coding region
FGFR2	Tru-Q3-HD730	chr10	123279677	COSM36903	rs79184941	ENST00000358487	C	G	S252W	0	absent	TCG/TGG	Exon 7 123279683_123279493	Yes	No	Missense	Nonsynonymous mutation within coding region
FBXW7	Tru-Q3-HD730	chr4	153244155	N/A	N/A	ENST00000263981	TC	T	G667fs	20	present	N/A	N/A	Yes	Yes	Deletion	Intron
BRAF	Tru-Q3-HD730	chr7	140453136	COSM6137	rs113488022	ENST00000288602	T	G	V600G	0	absent	GTG/GGG	Exon 7 140453075_140453193	Yes	No	Missense	Nonsynonymous mutation within coding region
PIK3CA	Tru-Q3-HD730	chr3	178936091	COSM763	rs104886003	ENST00000263967	G	A	E545K	0	absent	GAG/AAG	Exon 10 178935998_178936122	Yes	No	Missense	Nonsynonymous mutation within coding region
CTNNB1	Tru-Q3-HD730	chr3	41266101	COSM5673	rs121913400	ENST00000349496	C	A	S33Y	20	present	TCT/TAT	Exon 3 41266017_41266202	Yes	Yes	Missense	Nonsynonymous mutation within coding region
IDH1	Tru-Q3-HD730	chr2	209113113	COSM28747	rs121913499	ENST00000345146	C	T	R132C	0	absent	CGT/TGT	Exon 4 209113384_209113093	Yes	No	Missense	Nonsynonymous mutation within coding region
BRAF	Tru-Q3-HD730	chr7	140453136_140453137	COSM473	rs121913227	ENST00000288602	GT	AA	V600K	0	absent	GTG/AAG	Exon 7 140453075_140453193	Yes	No	Missense	Nonsynonymous mutation within coding region
BRAF	Tru-Q3-HD730	chr7	140453136_140453137	COSM474	rs121913227	ENST00000288602	GT	AG	V600R	0	absent	GTG/AGG	Exon 7 140453075_140453193	Yes	No	Missense	Nonsynonymous mutation within coding region
APC	Tru-Q3-HD730	chr5	112179431	COSM2991126	N/A	ENST00000257430	C	T	R2714C	20	present	CGT/TGT	Exon 5 112173250_112181936	Yes	Yes	Missense	Nonsynonymous mutation within coding region
IDH1	Tru-Q3-HD730	chr2	209106786	COSM1669701	N/A	ENST00000345146	C	T	S261L	25	present	TCA/TTA	Exon 2 209106718_209106869	Yes	Yes	Missense	Nonsynonymous mutation within coding region
CTNNB1	Tru-Q3-HD730	chr3	41266133	COSM12628	N/A	ENST00000426215	CCTT	C	S45del	25	present	N/A	N/A	Yes	Yes	Deletion	Intron
KRAS	Tru-Q3-HD730	chr12	25398281	COSM532	rs112445441	ENST00000256078	G	A	G13D	25	present	GGC/GAC	Exon 12 25398208_25398329	Yes	Yes	Missense	Nonsynonymous mutation within coding region
PIK3CA	Tru-Q3-HD730	chr3	178952085	COSM775	rs121913279	ENST00000263967	A	G	H1047R	30	present	CAT/CGT	Exon 3 178951882_178957881	Yes	Yes	Missense	Nonsynonymous mutation within coding region
BRAF	Tru-Q4-HD731	chr7	140453136_140453137	COSM474	rs121913227	ENST00000288602	GT	AG	V600R	4	present	GTG/AGG	Exon 7 140453075_140453193	Yes	No	Missense	Nonsynonymous mutation within coding region
EGFR	Tru-Q4-HD731	chr7	55259524	COSM6213	rs121913444	ENST00000275493	T	A	L861Q	4.2	present	CTG/CAG	Exon 21 55191719_55191874	Yes	No	Missense	Nonsynonymous mutation within coding region
KRAS	Tru-Q4-HD731	chr12	25398284	COSM521	rs121913529	ENST00000256078	G	A	G12D	5	present	GGT/GAT	Exon 2 2539869_2539748	Yes	No	Missense	Nonsynonymous mutation within coding region
FGFR1	Tru-Q4-HD731	chr8	38285611	N/A	N/A	ENST00000335922	C	T	P124L	5	present	CCC/CTC	Exon 8 38285439_38285611	Yes	Yes	Missense	Nonsynonymous mutation within coding region
KRAS	Tru-Q4-HD731	chr12	25380275	COSM554	rs17851045	ENST00000256078	A	C	Q61H	5	present	CAA/CAC	Exon 3 25380346_25380168	Yes	No	Missense	Nonsynonymous mutation within coding region
KIT	Tru-Q4-HD731	chr4	55599321	COSM1314	rs121913507	ENST00000288135	A	T	D816V	5	present	GAC/GTC	Exon 17 55599236_55599358	Yes	No	Missense	Nonsynonymous mutation within coding region
PDGFRA	Tru-Q4-HD731	chr4	55152093	COSM736	rs121908585	ENST00000257290	A	T	D842V	5	present	GAC/GTC	Exon 18 55152008_55152130	Yes	No	Missense	Nonsynonymous mutation within coding region
KRAS	Tru-Q4-HD731	chr12	25398285	COSM516	rs121913530	ENST00000256078	G	T	G12C	5	present	GGT/TGT	Exon 2 2539869_2539748	Yes	No	Missense	Nonsynonymous mutation within coding region
NRAS	Tru-Q4-HD731	chr1	115256529	COSM584	rs11554290	ENST00000369535	A	G	Q61R	5	present	CAA/CGA	Exon 3 115256599_115256777	Yes	No	Missense	Nonsynonymous mutation within coding region
BRAF	Tru-Q4-HD731	chr7	140453136	COSM476	rs113488022	ENST00000288602	T	A	V600E	8	present	GTG/GAG	Exon 7 140453075_140453193	Yes	Yes	Missense	Nonsynonymous mutation within coding region
NF1	Tru-Q4-HD731	chr17	29552143	N/A	N/A	ENST00000356175	CT	C	L626fs	5	present	N/A	N/A	Yes	Yes	Deletion	Downstream
ARID1A	Tru-Q4-HD731	chr1	27101401	N/A	N/A	ENST00000324856	GC	G	P1562fs	20	present	N/A	N/A	Yes	Yes	Deletion	Intron
EGFR	Tru-Q4-HD731	chr7	55241707	COSM6252	rs28929495	ENST00000275493	G	A	G719S	16.7	present	GGC/AGC	Exon 18 55241614_55241736	Yes	Yes	Missense	Nonsynonymous mutation within coding region
FBXW7	Tru-Q4-HD731	chr4	153244155	N/A	N/A	ENST00000263981	TC	T	G667fs	20	present	N/A	N/A	Yes	Yes	Deletion	Intron
APC	Tru-Q4-HD731	chr5	112179431	COSM2991126	N/A	ENST00000257430	C	T	R2714C	20	present	CGT/TGT	Exon 5 112173250_112181936	Yes	Yes	Missense	Nonsynonymous mutation within coding region
KRAS	Tru-Q4-HD731	chr12	25378562	COSM19404	rs121913527	ENST00000256078	G	A	A146T	0	absent	GCA/ACA	Exon 4 25378707_25378548	Yes	No	Missense	Nonsynonymous mutation within coding region
KRAS	Tru-Q4-HD731	chr12	25380276	COSM553	rs121913240	ENST00000256078	T	A	Q61L	0	absent	CAA/CTA	Exon 3 25380346_25380168	Yes	No	Missense	Nonsynonymous mutation within coding region
KRAS	Tru-Q4-HD731	chr12	25398284	COSM522	rs121913529	ENST00000256078	G	C	G12A	0	absent	GGT/GCT	Exon 2 2539869_2539748	Yes	No	Missense	Nonsynonymous mutation within coding region
KRAS	Tru-Q4-HD731	chr12	25398284	COSM520	rs121913529	ENST00000256078	G	T	G12V	0	absent	GGT/GTT	Exon 2 2539869_2539748	Yes	No	Missense	Nonsynonymous mutation within coding region
CTNNB1	Tru-Q4-HD731	chr3	41266101	COSM5673	rs121913400	ENST00000349496	C	A	S33Y	20	present	TCT/TAT	Exon 3 41266017_41266202	Yes	Yes	Missense	Nonsynonymous mutation within coding region
KRAS	Tru-Q4-HD731	chr12	25398285	COSM518	rs121913530	ENST00000256078	C	G	G12R	0	absent	GGT/CGT	Exon 2 2539869_2539748	Yes	No	Missense	Nonsynonymous mutation within coding region
KRAS	Tru-Q4-HD731	chr12	25398285	COSM517	rs121913530	ENST00000256078	G	A	G12S	0	absent	GGT/AGT	Exon 2 2539869_2539748	Yes	No	Missense	Nonsynonymous mutation within coding region
ALK	Tru-Q4-HD731	chr2	29443695	COSM28055	N/A	ENST00000389048	C	A	F1174L	0	absent	TTC/TTA	Exon 23 29443689_29443560	Yes	No	Missense	Nonsynonymous mutation within coding region
EGFR	Tru-Q4-HD731	chr7	55242465	COSM6223	rs121913421	ENST00000275493	AAGGAATTAAGAGAAGCA	AA	ΔE746 - A750	0	absent	N/A	Exon 19 55174772_55174870	Yes	No	Deletion	Codon Deletion
IDH1	Tru-Q4-HD731	chr2	209106786	COSM1669701	N/A	ENST00000345146	C	T	S261L	25	present	TCA/TTA	Exon 2 209106718_209106869	Yes	Yes	Missense	Nonsynonymous mutation within coding region
CTNNB1	Tru-Q4-HD731	chr3	41266133	COSM12628	N/A	ENST00000426215	CCTT	C	S45del	25	present	N/A	N/A	Yes	Yes	Deletion	Intron
EGFR	Tru-Q4-HD731	chr7	55249071	COSM6240	rs121434569	ENST00000275493	C	T	T790M	0	absent	ACG/ATG	Exon 20 55181293_55181478	Yes	No	Missense	Nonsynonymous mutation within coding region
EGFR	Tru-Q4-HD731	chr7	55259515	COSM6224	rs121434568	ENST00000275493	T	C	L858R	0	absent	CTG/CCG	Exon 21 55191719_55191874	Yes	No	Missense	Nonsynonymous mutation within coding region
MEK1	Tru-Q4-HD731	chr15	66729163	COSM1315861	rs397516792	ENST00000307102	C	T	P124L	0	absent	CCG/CTG	Exon 3 66729084_66729230	Yes	No	Missense	Nonsynonymous mutation within coding region
NRAS	Tru-Q4-HD731	chr1	115256528	COSM585	rs121913255	ENST00000369535	A	T	Q61H	0	absent	CAA/CAT	Exon 3 115256599_115256777	Yes	No	Missense	Nonsynonymous mutation within coding region
NRAS	Tru-Q4-HD731	chr1	115256529	COSM583	rs11554290	ENST00000369535	A	T	Q61L	0	absent	CAA/CTA	Exon 3 115256599_115256777	Yes	No	Missense	Nonsynonymous mutation within coding region
NRAS	Tru-Q4-HD731	chr1	115256530	COSM580	rs121913254	ENST00000369535	C	A	Q61K	0	absent	CAA/AAA	Exon 3 115256599_115256777	Yes	No	Missense	Nonsynonymous mutation within coding region
FGFR2	Tru-Q4-HD731	chr10	123279677	COSM36903	rs79184941	ENST00000358487	C	G	S252W	0	absent	TCG/TGG	Exon 7 123279683_123279493	Yes	No	Missense	Nonsynonymous mutation within coding region
BRAF	Tru-Q4-HD731	chr7	140453136	COSM6137	rs113488022	ENST00000288602	T	G	V600G	0	absent	GTG/GGG	Exon 7 140453075_140453193	Yes	No	Missense	Nonsynonymous mutation within coding region
BRAF	Tru-Q4-HD731	chr7	140453137	COSM1130	rs121913378	ENST00000288602	G	A	V600M	0	absent	GTG/ATG	Exon 7 140453075_140453193	Yes	No	Missense	Nonsynonymous mutation within coding region
KRAS	Tru-Q4-HD731	chr12	25398281	COSM532	rs112445441	ENST00000256078	G	A	G13D	25	present	GGC/GAC	Exon 12 25398208_25398329	Yes	Yes	Missense	Nonsynonymous mutation within coding region
PIK3CA	Tru-Q4-HD731	chr3	178936082	COSM760	rs121913273	ENST00000263967	G	A	E542K	0	absent	GAA/AAA	Exon 10 178935998_178936122	Yes	No	Missense	Nonsynonymous mutation within coding region
PIK3CA	Tru-Q4-HD731	chr3	178936091	COSM763	rs104886003	ENST00000263967	G	A	E545K	0	absent	GAG/AAG	Exon 10 178935998_178936122	Yes	No	Missense	Nonsynonymous mutation within coding region
PIK3CA	Tru-Q4-HD731	chr3	178952085	COSM775	rs121913279	ENST00000263967	A	G	H1047R	30	present	CAT/CGT	Exon 3 178951882_178957881	Yes	Yes	Missense	Nonsynonymous mutation within coding region
IDH1	Tru-Q4-HD731	chr2	209113112	COSM28746	rs121913500	ENST00000345146	G	A	R132H	0	absent	CGT/CAT	Exon 4 209113384_209113093	Yes	No	Missense	Nonsynonymous mutation within coding region
IDH1	Tru-Q4-HD731	chr2	209113113	COSM28747	rs121913499	ENST00000345146	C	T	R132C	0	absent	CGT/TGT	Exon 4 209113384_209113093	Yes	No	Missense	Nonsynonymous mutation within coding region
BRAF	Tru-Q4-HD731	chr7	140453136_140453137	COSM473	rs121913227	ENST00000288602	GT	AA	V600K	0	absent	GTG/AAG	Exon 7 140453075_140453193	Yes	No	Missense	Nonsynonymous mutation within coding region
