# Supplementary material for: Development of a targeted sequencing approach to identify prognostic, predictive and diagnostic markers in paediatric solid tumours
Source: Oncotarget. 2017 Dec 6;8(67):112036–50. doi: 10.18632/oncotarget.23000 (PMC5762377; doi:10.18632/oncotarget.23000)
Supplement: Supplementary file 4 [file oncotarget-08-112036-s004.xlsx]

## Sheet: Samples
sample ID1	sample ID2	Type	Tumour content	Cellularity	Macrodissection	tumour type-known genetic alteration
154592-HD728-T_S3	MDx_Paeds_001	cell blend	not applicable	not applicable	not applicable	cell blend
154593-HD729-T_S4	MDx_Paeds_002	cell blend	not applicable	not applicable	not applicable	cell blend
154594-HD730-T_S5	MDx_Paeds_003	cell blend	not applicable	not applicable	not applicable	cell blend
154595-HD731-T_S6	MDx_Paeds_004	cell blend	not applicable	not applicable	not applicable	cell blend
151178-SKNSH-T_S7	MDx_Paeds_005	cell line	not applicable	not applicable	not applicable	Neuroblastoma -ALK p.F1174L, NRAS p.Q61L, SMARCA4 p.R973W, CHEK2 p.T410fs
151179-NBLS-T_S8	MDx_Paeds_006	cell line	not applicable	not applicable	not applicable	Neuroblastoma -NF1 splice acceptor variant c.6705-1G>T
Be2c_S8	MDx_Paeds_007	cell line	not applicable	not applicable	not applicable	Neuroblastoma -TP53 p.C135F, MYCN amp
CCA_S4	MDx_Paeds_008	cell line	not applicable	not applicable	not applicable	Rhabdomyosarcoma -KRAS p.Q61L
IMR32_S7	MDx_Paeds_009	cell line	not applicable	not applicable	not applicable	Neuroblastoma -ATM p.v2716, MYCN amp
Kelly_S9	MDx_Paeds_010	cell line	not applicable	not applicable	not applicable	Neuroblastoma -ALK p.F1174L, MAP2K1 p.A390T, TP53 p.P177T, MYCN amp
LAN-1_S12	MDx_Paeds_011	cell line	not applicable	not applicable	not applicable	Neuroblastoma -ALK p.F1174L, TP53 p.C182*, MYCN amp
LAN-5_S11	MDx_Paeds_012	cell line	not applicable	not applicable	not applicable	Neuroblastoma -ALK p.R1275Q, MYCN amp
RD_S2	MDx_Paeds_013	cell line	not applicable	not applicable	not applicable	Rhabdomyosarcoma -ATM p.D273N, NF1 p.E977*, NRAS p.Q61H, TP53 p.R248W
RH30_S6	MDx_Paeds_014	cell line	not applicable	not applicable	not applicable	Rhabomyosarcoma -CDK4 amp
RH41_S13	MDx_Paeds_015	cell line	not applicable	not applicable	not applicable	Rhabdomyosarcoma -APC p.M526L, TP53 p.P152fs
RMS-01_S1	MDx_Paeds_016	cell line	not applicable	not applicable	not applicable	Rhabdomyosarcoma
RMS-559_S3	MDx_Paeds_017	cell line	not applicable	not applicable	not applicable	Rhabdomyosarcoma -FGFR4 p.V582L
SKNAS_S10	MDx_Paeds_018	cell line	not applicable	not applicable	not applicable	Neuroblastoma -NRAS p.Q61L, RB1 p.L477P, TP53 del exon 10 & 11
T91-95_S5	MDx_Paeds_019	cell line	not applicable	not applicable	not applicable	Rhabdomyosarcoma
PAED001-1013208_S1	MDx_Paeds_020	FFPE	>50%	High	NO	Rhabdomyosarcoma-ALK WT
PAED005-642913_S2	MDx_Paeds_021	FFPE	>50%	High	NO	Neuroblastoma -ALK WT
PAED008-643213_S5	MDx_Paeds_024	FFPE	>50%	High	NO	Neuroblastoma -ALK WT
PAED014-643813_S6	MDx_Paeds_025	FFPE	30-50%	Intermediate	NO	Neuroblastoma -ALK WT
PAED017-644113_S8	MDx_Paeds_027	FFPE	>50%	High	NO	Neuroblastoma -ALK WT
PAED019-644313_S1	MDx_Paeds_028	FFPE	30-50%	Intermediate	NO	Neuroblastoma -ALK WT
PAED028-259003R_S3	MDx_Paeds_030	FFPE	30-50%	Intermediate	NO	Neuroblastoma -ALK WT
PAED040-259013R_S6	MDx_Paeds_033	FFPE	>50%	High	NO	Neuroblastoma -ALK WT
PAED043-259002R_S7	MDx_Paeds_034	FFPE	30-50%	High	NO	Neuroblastoma -ALK WT
PAED044-259003EN_S8	MDx_Paeds_035	FFPE	30-50%	Intermediate	NO	Neuroblastoma -ALK WT
RMH2456-145653_S1	MDx_Paeds_036	FFPE	0.8	not available	NO	Glioma -H3F3A p.G34R
RMH2472-145652_S2	MDx_Paeds_037	FFPE	0.6	not available	NO	Glioma -H3F3A WT
RMH2475-145650_S3	MDx_Paeds_038	FFPE	0.65	not available	NO	Glioma -H3F3A WT
RMH3967-145651_S4	MDx_Paeds_039	FFPE	not available	not available	NO	Glioma -H3F3A WT
RMH7074-145649_S5	MDx_Paeds_040	FFPE	0.75	not available	NO	Glioma -H3F3A WT
RMH7341-145648_S6	MDx_Paeds_041	FFPE	0.9	not available	NO	Glioma -H3F3A WT
RMH7342-145647_S7	MDx_Paeds_042	FFPE	0.65	not available	NO	Glioma -H3F3A WT
RMH7345-145646_S8	MDx_Paeds_043	FFPE	0.7	not available	NO	Glioma -H3F3A WT
RMH7351-145645_S9	MDx_Paeds_044	FFPE	0.8	not available	NO	Glioma -H3F3A WT
RMH7355-145644_S10	MDx_Paeds_045	FFPE	0.7	not available	NO	Glioma -H3F3A WT
147227-KCH07-G-T_S3	MDx_Paeds_046	FFPE	0.8	Very High	NO	Medulloblastoma
147228-KCH01-A-T_S4	MDx_Paeds_047	FFPE	0.8	Very High	NO	Medulloblastoma
147231-KCH09-I-T_S5	MDx_Paeds_050	FFPE	0.6	High	NO	Medulloblastoma
147232-KCH03C-T_S3	MDx_Paeds_051	FFPE	0.8	High	NO	Medulloblastoma
147233-KCH02B-T_S4	MDx_Paeds_052	FFPE	0.6	High	NO	Medulloblastoma
147234-KCH06-F-T_S5	MDx_Paeds_053	FFPE	0.7	High	NO	Medulloblastoma
147235-KCH05-E-T_S6	MDx_Paeds_054	FFPE	30-50%	High	NO	Medulloblastoma
147237-KCH08H-T_S6	MDx_Paeds_056	FFPE	>50%	Very High	NO	Medulloblastoma
147239-KCH10J-T_S7	MDx_Paeds_058	FFPE	>50%	Very High	NO	unknown? Medulloblastoma?
150747-1407101-T_S4	MDx_Paeds_060	FFPE	0.8	High	NO	Neuroblastoma-MYCN no amp
150748-1416701-T_S7	MDx_Paeds_061	FFPE	not available	not available	NO	Neuroblastoma-MYCN no amp
150749-1418001-T_S6	MDx_Paeds_062	FFPE	0.4	High	NO	Neuroblastoma-MYCN no amp
150750-1418115-T_S7	MDx_Paeds_063	FFPE	0.5	High	NO	Neuroblastoma-MYCN no amp
150751-00821201-T_S3	MDx_Paeds_064	FFPE	0.8	High	NO	Neuroblastoma-MYCN no amp
150752-00835701-T_S4	MDx_Paeds_065	FFPE	0.7	High	NO	Neuroblastoma-MYCN no amp
150754-R097-T_S3	MDx_Paeds_066	FFPE	0.8	High	NO	Medulloblastoma (classic subtype)
150755-R106-T_S4	MDx_Paeds_067	FFPE	0.6	High	NO	Medulloblastoma (classic subtype)
150756-R111-T_S5	MDx_Paeds_068	FFPE	0.8	Low-Intermediate	NO	Medullobalstoma
150758-R070-T_S6	MDx_Paeds_069	FFPE	0.9	Intermediate	NO	Pilocytic Astrocytoma
150760-R100-T_S6	MDx_Paeds_071	FFPE	0.8	High	NO	Ependymoma
150761-R110-T_S4	MDx_Paeds_072	FFPE	not available	not available	NO	Pilocytic Astrocytoma-Low Grade
150765-R058-T_S5	MDx_Paeds_073	FFPE	0.8	High	NO	PNET
151724-22198P1-T_S6	MDx_Paeds_074	FFPE	0.9	Very High	NO	High Grade Glioma
151725-14263P1-T_S7	MDx_Paeds_075	FFPE	0.9	Intermediate	NO	Neuroblastoma -MYCN amp
151773-145366P1-T_S3	MDx_Paeds_086	FFPE	0.9	High	NO	High Grade Glioma
153624-1174714-T_S5	MDx_Paeds_089	FFPE	0.8	Very High	NO	Sarcoma -EWSR1 fusion positive
157449-16350P1-T_S4	MDx_Paeds_092	FFPE	0.8	Intermediate	NO	Medulloblastoma
157453-16708P1-T_S5	MDx_Paeds_093	FFPE	0.8	Intermediate	NO	Glioma
150746-1126301-T_S3	MDx_Paeds_059	FFPE	0.9	High	NO	Neuroblastoma -MYCN amp
157876-13M2539-T_S2	MDx_Paeds_094	FFPE	not available	not available	NO	Medulloblastoma -CTNNB1 p.G34E
157878-14M0086-T_S3	MDx_Paeds_095	FFPE	not available	not available	NO	Glioma -HIST1H3B p.K27M
157879-15M0877-T_S3	MDx_Paeds_096	FFPE	not available	not available	NO	Medulloblastoma -CTNNB1 p.S37F
157880-15M1115-T_S3	MDx_Paeds_097	FFPE	not available	not available	NO	Glioma -BRAF positive p.T599dup
157881-15M1516-T_S4	MDx_Paeds_098	FFPE	not available	not available	NO	Glioma -H3F3A p.G34R
157882-15M2400-T_S7	MDx_Paeds_099	FFPE	not available	not available	NO	Glioma -BRAF positive p.V600E
157883-15M2401-T_S4	MDx_Paeds_100	FFPE	not available	not available	NO	Glioma -H3F3A p.K27M
1601113-NMB594-T_S5	MDx_Paeds_131	FFPE	not available	not available	NO	Medulloblastoma SHH -chr 10 -
1601114-NMB435-T_S7	MDx_Paeds_132	FFPE	not available	not available	NO	Medulloblastoma SHH -ACVR1 p.E392*, DDX3X p.L197_T198insRN, PTCH1 p.Q218*
PAED006-643013_S3	MDx_Paeds_022	FFPE	30-50%	Intermediate	YES	Neuroblastoma -ALK WT
PAED007-643113_S4	MDx_Paeds_023	FFPE	30-50%	Intermediate	YES	Neuroblastoma -ALK p.R1275Q
PAED016-644013_S7	MDx_Paeds_026	FFPE	30-50%	Intermediate	YES	Neuroblastoma -ALK WT
PAED023-1221113_S2	MDx_Paeds_029	FFPE	>50%	High	YES	Neuroblastoma -ALK WT
PAED029-259004R_S4	MDx_Paeds_031	FFPE	30-50%	Intermediate	YES	Neuroblastoma -ALK WT
PAED032-259005R_S5	MDx_Paeds_032	FFPE	30-50%	Low	YES	Neuroblastoma -ALK WT
147229-KCH14-N-T_S5	MDx_Paeds_048	FFPE	0.7	High	YES	Anaplastic Oligodendroglioma
147230-KCH04-D-T_S6	MDx_Paeds_049	FFPE	0.7	High	YES	Medulloblastoma
147236-KCH13M-T_S5	MDx_Paeds_055	FFPE	30-50%	Intermediate	YES	Glioma
150759-R078-T_S3	MDx_Paeds_070	FFPE	0.8	Intermediate	YES	Pilocytic Astrocytoma
151730-16480-T_S3	MDx_Paeds_076	FFPE	0.3	Intermediate	YES	Neuroblastoma-MYCN no amp
151731-16480-T_S4	MDx_Paeds_077	FFPE	0.8	Intermediate	YES	Neuroblastoma-MYCN no amp
151732-16550-T_S5	MDx_Paeds_078	FFPE	0.7	High	YES	Neuroblastoma-MYCN no amp
151733-16574-T_S6	MDx_Paeds_079	FFPE	0.8	High	YES	Neuroblastoma-MYCN no amp
151734-16610-T_S7	MDx_Paeds_080	FFPE	0.8	Low-Intermediate	YES	Neuroblastoma-MYCN no amp
151735-16670-T_S3	MDx_Paeds_081	FFPE	0.8	High	YES	Neuroblastoma-MYCN no amp
151736-16675-T_S4	MDx_Paeds_082	FFPE	0.8	High	YES	Neuroblastoma -MYCN amp
151738-16709-T_S5	MDx_Paeds_083	FFPE	0.6	High	YES	Neuroblastoma-MYCN no amp
151746-18718-T_S6	MDx_Paeds_084	FFPE	0.7	High	YES	Neuroblastoma
151747-1978-T_S7	MDx_Paeds_085	FFPE	0.8	High	YES	Neuroblastoma-MYCN no amp
153620-356713-T_S3	MDx_Paeds_087	FFPE	0.8	Very High	YES	Sarcoma -EWSR1 fusion positive
153621-29914-T_S4	MDx_Paeds_088	FFPE	0.6	Intermediate	YES	Sarcoma -EWSR1 fusion positive
153625-195015-T_S6	MDx_Paeds_090	FFPE	0.8	Very High	YES	Clear Cell Sarcoma -EWSR1 fusion positive
150766-1126301-T_S3	MDx_Paeds_101	FF	not available	not available	not applicable	Neuroblastoma -MYCN amp
150767-1407101-T_S4	MDx_Paeds_102	FF	not available	not available	not applicable	Neuroblastoma-MYCN no amp
150768-1416701-T_S5	MDx_Paeds_103	FF	not available	not available	not applicable	Neuroblastoma-MYCN no amp
150769-1418001-T_S6	MDx_Paeds_104	FF	not available	not available	not applicable	Neuroblastoma-MYCN no amp
150770-1418115-T_S7	MDx_Paeds_105	FF	not available	not available	not applicable	Neuroblastoma-MYCN no amp
150771-00821201-T_S8	MDx_Paeds_106	FF	not available	not available	not applicable	Neuroblastoma-MYCN no amp
150772-00835701-T_S3	MDx_Paeds_107	FF	not available	not available	not applicable	Neuroblastoma-MYCN no amp
150774-R097-T_S3	MDx_Paeds_108	FF	not available	not available	not applicable	Medulloblastoma (classic subtype)
150775-R106-T_S4	MDx_Paeds_109	FF	not available	not available	not applicable	Medulloblastoma (classic subtype)
150776-R111-T_S5	MDx_Paeds_110	FF	not available	not available	not applicable	Medullobalstoma
150777-R119-T_S4	MDx_Paeds_111	FF	not available	not available	not applicable	Medulloblastoma (classic subtype)
150778-R070-T_S5	MDx_Paeds_112	FF	not available	not available	not applicable	Pilocytic Astrocytoma
150779-R078-T_S6	MDx_Paeds_113	FF	not available	not available	not applicable	Pilocytic Astrocytoma
150780-R100-T_S6	MDx_Paeds_114	FF	not available	not available	not applicable	Ependymoma
150781-R110-T_S7	MDx_Paeds_115	FF	not available	not available	not applicable	Pilocytic Astrocytoma-Low Grade
150785-R058-T_S8	MDx_Paeds_116	FF	not available	not available	not applicable	PNET
1601097-NMB763-T_S8	MDx_Paeds_117	FF	not available	not available	not applicable	Medulloblastoma SHH -PTCH1 p.Q242*, MYCN amp, chr 9q-
1601098-NMB789-T_S5	MDx_Paeds_118	FF	not available	not available	not applicable	Medulloblastoma SHH -MYCN p.Q329E
1601099-NMB790-T_S6	MDx_Paeds_119	FF	not available	not available	not applicable	Medulloblastoma SHH -AKT1 p.R174H, MYCN p.E178K, MYCN amp, chr 9q -
1601100-NMB791-T_S4	MDx_Paeds_120	FF	not available	not available	not applicable	Medulloblastoma SHH -PTCH1 c.1332_1339AAGACCT (2 substitutions + delinsCT), DDX3X p.G325Q, chr 9q-
1601101-NMB798-T_S7	MDx_Paeds_121	FF	not available	not available	not applicable	Medulloblastoma SHH -PTCH1 p.L1168fs
1601102-NMB803-T_S7	MDx_Paeds_122	FF	not available	not available	not applicable	Medulloblastoma SHH -DDX3X p.A393P
1601103-NMB806-T_S4	MDx_Paeds_123	FF	not available	not available	not applicable	Medulloblastoma SHH -chr 9-
1601104-NMB866-T_S5	MDx_Paeds_124	FF	not available	not available	not applicable	Medulloblastoma SHH -TP53 p.H214fs, MYCN amp, chr 10q-, chr 17-, ATM LOH
1601105-NMB94-T_S6	MDx_Paeds_125	FF	not available	not available	not applicable	Medulloblastoma WNT -CTNNB1 p.G34E, SMARCA4 p.T910M, DDX3X p.E348K, chr 6-
1601106-NMB347-T_S6	MDx_Paeds_126	FF	not available	not available	not applicable	Medulloblastoma SHH -TP53 p.R273H, chr 10-
1601107-NMB645-T_S7	MDx_Paeds_127	FF	not available	not available	not applicable	Medulloblastoma SHH -PTCH1 p.D894fs, chr 9q -
1601108-NMB389-T_S5	MDx_Paeds_128	FF	not available	not available	not applicable	Medulloblastoma WNT -CTNNB1 p.S33C, SMARCA4 p.G1162S, DDX3X p.T532M, MLL2 p.Q3681*, PIK3CA p.H1047R
1601111-NMB439-T_S6	MDx_Paeds_129	FF	not available	not available	not applicable	Medulloblastoma SHH -TP53 p.R181P, MYCN amp, chr 3p-, chr 9q-, chr 10-, chr 12-, chr 17p-
1601115-NMB436-T_S3	MDx_Paeds_130	FF	not available	not available	not applicable	Medulloblastoma WNT -CTNNB1 p.D32Y, SMARCA4 p.R966W, DDX3X p.R326C, chr 6 - loss
153627-246413-T_S8	MDx_Paeds_091	FFPE	0.8	High	YES	Sarcoma -EWSR1 fusion positive
147238-KCH11-K-T_S7	MDx_Paeds_057	FFPE	0.8	VERY HIGH	NO	Medulloblastoma
