# Supplementary material for: Development of a targeted sequencing approach to identify prognostic, predictive and diagnostic markers in paediatric solid tumours
Source: Oncotarget. 2017 Dec 6;8(67):112036–50. doi: 10.18632/oncotarget.23000 (PMC5762377; doi:10.18632/oncotarget.23000)
Supplement: Supplementary file 5 [file oncotarget-08-112036-s005.xlsx]

## Sheet: A.Mean_Coverage
Type	Cell blends								FFPE samples
Pool	Blends_user1				Blends_user2				FFPE pool
RegionID	MeanCoverage_TruQ1_HD728	MeanCoverage_TruQ2_HD729	MeanCoverage_TruQ3_HD730	MeanCoverage_TruQ4_HD731	MeanCoverage_TruQ1_HD728	MeanCoverage_TruQ2_HD729	MeanCoverage_TruQ3_HD730	MeanCoverage_TruQ4_HD731	MeanCoverage-147227-KCH07-G	MeanCoverage-147228-KCH01-A	MeanCoverage-147229-KCH14-N	MeanCoverage-147230-KCH04-D	MeanCoverage-150748-1416701
PAX7tx_i67	3031.4	2594.3	2636.4	2621.6	3076.6	3535	3574.7	2960.2	908.1	1680.6	1329.3	981.5	1446.2
ARID1A_1	668.9	591.3	387.9	403.6	808.3	943.4	918.9	841.3	199.4	274.3	325.6	259.7	462.7
ARID1A_2	1360.3	1147.2	1280.3	1237	1345.5	1651.4	1572.6	1365.1	1158.5	1306.1	1346.5	1300.9	1265.1
ARID1A_3	2476.9	2223.1	2237.1	2183.2	2535.8	2830.8	2946.6	2705.9	1550.6	2381.2	2454.5	1999.3	2457.1
ARID1A_4	2162.5	1909.4	1829.9	1923.1	1978.8	2291.2	2330.1	2039.5	1239.1	1536	1597.2	1635.5	1500.4
ARID1A_5	1898.8	1639.2	1757.5	1718.7	1825.7	2114.1	1976.9	1710.6	1171.5	1477.5	1438.7	1161.2	1162.6
ARID1A_6	581.2	486.1	530	544.1	452.4	540.1	567.3	543.8	309.3	399.8	424.9	333.3	281
ARID1A_7	3015.2	2448.7	2651.9	2573.6	2773	3084.4	3207.1	2780.3	2281.1	2426	2411.9	2520	1768.8
ARID1A_8	2766.1	2325.6	2339.2	2272.2	2698.5	2984	3143.1	2673.3	1178	1542.2	1566.5	1339.6	1208.4
ARID1A_9	2449.4	1913	2210.3	2189.4	2192.7	2654.2	2582.2	2208.8	867.4	1084.4	1184.3	1222.7	1028.4
ARID1A_10	5036.5	4130.5	3686.4	4172	4365.9	5212.6	5333.5	4823.9	2538.3	3508.9	3190.2	3148.1	2597.3
ARID1A_11	3605.9	3069.8	3011.9	3380.9	3287.2	3717	3807.5	3275.7	2488.5	3095.5	3058.5	2900.8	2296.2
ARID1A_12	2992.4	2580.7	2508.1	2631.3	2819.2	3160	3306	2834.7	1710.7	2193.3	2139.4	2027.9	1812.3
ARID1A_13	2257.1	1975.8	2074.1	2263.8	2108.6	2413.6	2559.1	2219	1667.4	2002.2	2074	1932.7	1658.4
ARID1A_14	2143.3	1791.9	1959.4	2130.6	2002	2325.5	2352.2	2024	956.2	1307.9	1404.6	1231.2	1388
ARID1A_15	2563.9	2261.4	2341.4	2423.3	2802.6	3030.9	2962.1	2660.2	1366.3	2091.4	2083.7	1626.7	1884.1
ARID1A_16	2865.3	2421.4	2567.8	2590.1	3218.4	3525.6	3702.5	3160.8	1519.2	2289.7	2195	1652	2199.9
ARID1A_17	1845.9	1668	1823.4	1836.3	1944.3	2080.1	2192.7	1884.5	1032.3	1482.7	1444.9	1163.3	1338.5
ARID1A_18	2087.4	1707.4	1672.2	1693.7	2132.2	2407.1	2457	2014	771	1216.7	1147.4	862.3	1193.3
ARID1A_19	2239.3	1920.8	2088.6	2179.9	2137.7	2581.1	2437.1	2309.6	1347.9	1486.9	1510.9	1328.4	1218.4
ARID1A_20	3246.1	2778.9	2840.2	2848.2	3506.9	4055.4	4036.6	3463.4	1616.5	2459.7	2302	1780.7	2180.8
NRAS_4	4806	4154.1	3985.6	4327.1	4668.9	5767.2	5986.1	5239.4	2593.7	4060.2	3387.1	3366	3233.1
NRAS_3	2889.9	2448.4	2921.7	2958.5	2611.1	3137.9	3408.7	2678.1	2952.4	3000.1	2690.6	3674.7	2244.2
NRAS_2	4277.5	3819.2	3912.4	4328.4	4249	5226.3	5192	4408.7	5748	5596.9	5552.8	7167.2	4678.7
DDR2_4	2612.7	2427.1	2514.9	2717.9	2261.4	2832.5	2817.8	2478.6	2334.7	2581.2	2396.6	3568.9	2461.6
DDR2_5	649.4	549.7	592.1	570.4	591.9	632.5	619.9	584.6	379.2	410.9	414.8	580.8	341.9
DDR2_6	2617.7	2290.9	2171	2342.3	2359.7	2876	2790.8	2445.3	1440.1	2025.6	2052.3	2081.2	2004.4
DDR2_7	4293.2	3876.6	3578.8	3783.1	4189.2	5249.8	5157.2	4614.8	2872.1	3719.4	3802.8	4151	4075.1
DDR2_8	2393.1	2182.4	2118.1	2173.6	2123.2	2527.8	2513.4	2187	1675.9	1988.6	1949.7	2389.5	1782.6
DDR2_9	3333.5	2919.2	2923.1	3062.4	3264.9	3836.2	3947.1	3540.5	2562.1	3380.9	3332.8	4487	3029.5
DDR2_10	4291.5	3948.2	3854.7	4331.8	4593.1	5587.5	5426.6	4938.4	3562.4	5173.9	4898.3	6562.5	3923.9
DDR2_11	2364.2	2219.4	2307.6	2616.4	1864.8	2253.6	2312.6	1969.2	1740.7	2036.6	1809.2	3136.5	1589
DDR2_12	1480.7	1319.3	1288.7	1361.6	1230.2	1498.5	1389.9	1237.5	719.4	1014.9	920.7	1157.2	991.8
DDR2_13	3614.8	3235	3135.2	3440.4	3416.4	4119.4	4197.7	3526.4	2696	3676.4	3633.7	4475	3355.6
DDR2_14	2128.4	1657.9	1871.2	1866.1	1878.2	2134.6	2238.2	1866.9	1246.4	1743.3	1772.1	2148.2	1661.8
DDR2_15	1891.1	1632.3	1478.1	1603	1769.7	2012.2	2088.4	1724.3	1047.8	1537.9	1448.6	1664.2	1625
DDR2_16	3113.7	2715.9	3077.8	3186.4	2730.8	3288.7	3324.2	2874.9	2179.3	3059	2703.7	3964.1	2848.4
DDR2_17	3525.6	3155.2	3561.3	3561.5	3508.9	4107	4204.1	3962.1	2605.8	3740.7	3647.4	4788.8	3374.6
DDR2_18	3913.3	3613.9	3631	3742.4	3409.9	4414	4374	3813.4	3431.1	4485.9	3734.7	5360.6	3611
DDR2_19	3266.9	2975.7	2769.3	3051.8	2851	3428.7	3640	2935.2	2619.6	3735.2	3508.3	4745.8	3013
H3F3A_1	1083	839.8	1086.3	890.5	1238.3	1389	1317.6	1097.8	1076.7	1035.9	1092.8	2162.9	827.3
H3F3A_2	1318.4	1135.2	978.5	1024	1153.8	1293.5	1391	1144.1	938.2	1092.5	1108.7	2101.5	1048.1
H3F3A_3	446.2	322.4	396.5	384.9	390.8	417	437.9	362.3	282.6	389.6	304.4	521	322.5
MYCNcn_rs12478025	411.7	376.8	315.9	364.9	310.1	364.8	385	379.4	301.2	325.7	298.8	285.9	260.3
MYCNcn_rs10173329	1370	1257.4	1024.5	1215	936.3	1257.9	1250.6	994.1	1248.4	1004.7	1198.1	991.4	943.9
MYCNcn_rs13034994	1264.6	1018.9	1246.4	1216.9	1024.8	1116.7	1172.5	1009.2	966.9	1133.8	1133.9	1205.9	813.2
MYCNcn_rs9653226	2469	2319.1	1793.2	2084.7	2265.9	2647.4	2835.7	2514.2	1839.9	1657.6	2607.5	1770.6	2485.6
MYCN_2	613.1	528.9	433.8	397.2	640.9	762.9	812.4	681.6	289.2	321.1	355.8	284.8	407
MYCNcn_rs3755134	2087.4	1684.6	1837.9	1773.9	1722.5	2054.1	2029.8	1812.7	2356.8	1531.3	1884.9	2034.3	1185.5
MYCNcn_rs3755135	3316.4	2700.5	2573.7	2847.5	2302.2	2837.5	2762.4	2515.7	2623	2580.2	2860.2	3192.3	1974
MYCN_3	3298.4	2746	2677	2638.5	3450.4	3952.2	3988.9	3440.3	2402.2	2892.8	2597.6	2694.2	2315.2
MYCNcn_rs922	2307.3	2053.9	1829.8	1893.3	2130.7	2688.4	2660.8	2251.6	2282.7	2476.6	2409.7	2305.6	1879.8
MYCNcn_rs10205809	2616.6	2399	2194	2346.4	2317.8	2676.4	2760.5	2315.7	1759.6	1831.9	2158.4	2370.6	1806.8
MYCNcn_rs55912884rs12619709	1944.9	1648.2	1821.9	1801.5	1748.9	2008.7	2039.4	1679	1189.6	1462.6	1513.2	1363.3	1166.9
MYCNcn_rs4669018	4720.6	4172.3	4083.2	4464.8	4170.8	5111	5211.6	4504.7	3709.6	4389.1	5389.3	5122.4	3742
MYCNcn_rs7577066	1523.9	1334.3	1134.5	1376.1	1274.3	1510.6	1732.2	1501.5	1110.7	1276.4	1389.3	1108.9	1039.4
ALK_28	4020.8	3585.5	3231.4	3525.9	3756	4501	4503.6	4006.7	2916.2	3431.4	3490.3	5640.1	3022.1
ALK_27	2898.5	2640.4	2491.9	2877.5	2784.4	3515.5	3386.5	2864.5	2085.2	2559.8	2627.8	4425.5	2453.5
ALK_26	1369.4	1210.4	1287.6	1291.9	1178.5	1357.3	1418.8	1212.5	696.8	906.5	1004.3	1134.6	744.2
ALK_25	1729.1	1663.1	1434.8	1583.5	1618.2	1980.4	2008.3	1731.2	1001.8	1338.9	1283.8	1403.1	1137.7
ALK_24	732.6	663.3	579.8	665.9	643.7	773.9	763.5	693.9	387	538.7	616.8	571.7	474
ALK_23	1123.1	1010.3	1009.7	990.1	992.5	1129.7	1192.9	997.1	598.6	776.6	853.9	652.9	727.2
ALK_22	1149.5	978.1	1029.8	1111.1	1057.5	1218.8	1256.5	1144.9	648.9	768.6	970	598.7	779
ALK_21	2649.3	2434.4	2035.4	2255.2	2361.6	2837.6	3072.1	2585.9	1878.2	1949.2	2304.6	1839.5	2240.4
ALK_20	2491.3	2268	2274.7	2153.8	2882.1	3217.1	3206.2	2857.2	1860.5	2224.3	1924.4	1415.5	1811.7
ALKtx_i1920	3071.5	2540.2	2832.3	2802.5	3178.3	3652	3543.4	3012.6	1757.3	1949.7	1993.1	1586.4	1964.4
ACVR1_11	2543.4	2200.3	2134.8	2357.6	2094	2523.9	2566.1	2235.6	1488.1	2313.2	2277.7	1877.4	2146.9
ACVR1_10	5175.5	4598.2	4421.9	5041.7	5094	6127.6	6368.9	5314.9	4397.2	5695.5	5337.7	5402.6	4950.8
ACVR1_9	3611.4	3213.3	3021.9	3463.1	3566.8	4270.9	4289.8	3607.7	2435.2	3699.9	3591.9	3577.2	3178.8
ACVR1_8	3207.3	2706.1	2907.5	3078.9	3026.2	3606.2	3656.7	3060.8	2435.8	3122.4	2784.8	3021	2512.9
ACVR1_7	3267.2	3091	2877.4	3129.3	3126.5	3718.3	3930.9	3302.7	2411.7	3267.5	3288.4	3597.8	3283.5
ACVR1_6	1545.8	1360.3	1363.3	1598.4	1264.2	1438.6	1440.3	1265.3	916	1434.9	1207.3	1323.6	1215.4
ACVR1_5	4342.5	3884.5	3820.1	3875.6	4461.7	5376.7	5500.2	4511.3	3590.3	5186	4731.3	5531.5	4294.9
ACVR1_4	3092.1	2700	2862.6	3015.9	3065.8	3750.2	3837.6	3101.8	2314	3968.4	3436.9	4142.7	2937.5
ACVR1_3	1989.4	1841	1769.4	1982.8	1444.6	1876.3	1830.8	1650	1312.8	1784.1	1537.4	2161.9	1276.1
IDH1_10	1626.8	1425	1313.6	1442.9	1332.1	1535.6	1574.5	1316.2	930.1	1182.9	1148.4	1233.7	933.9
IDH1_9	2436.6	1995.1	2182.2	2200.7	2249.7	2448.8	2530	2122.7	1267.4	1676.3	1741.5	1701.2	1415.4
IDH1_8	2518.1	2219.9	2346.4	2560.3	2365.6	2694.7	2888.3	2331.3	2143.5	2800.9	2661.6	3073.4	1770.6
IDH1_7	1690.8	1389.6	1424.7	1429.3	1478.5	1719.1	1688.9	1500.2	819.2	1117	1329.5	1173.8	914.6
IDH1_6	2865.5	2475.2	2725.9	2786.5	2500.8	2889.2	2871.8	2522	1968.7	2227.2	2494.9	2655.1	2186.4
IDH1_5	3975.4	3501.9	3363.8	3752.3	3588.2	4440.3	4538.9	3876.6	3769.4	3640.2	4571.7	4802.6	3345
IDH1_4	4297	3737.4	3644.4	3814.8	4384.6	5063.7	5153.4	4233.9	3090.7	3897.8	4209.6	4404.9	3399.4
IDH1_3	4145.3	3550.2	2970.8	3569.3	3739.5	4482.2	4273.8	3533.2	3341.3	3971.8	4873.9	5495.9	3776.2
BARD1_rs16852600	2123.1	1958.1	2119.8	2211.5	1830	2179	2141.1	1808.2	2093.1	2209.1	1976.6	4854.3	2073.4
BARD1_rs2070094	2059.2	1832.7	1867.5	1893.3	1744.4	2129.8	2278.9	1931.4	2139.6	1500.3	1413.7	2432.1	1613.5
BARD1_rs3768716	2167.1	1907.1	1745.7	2216.5	1605.7	1850.9	1961.2	1762.9	1316.8	1536.7	1607.5	2025.5	1456.5
BARD1_rs2229571	2281.2	2182	2069.8	2384.7	2015	2354.8	2506.8	2129.5	2798.5	2586.9	2420.3	3626.4	2441.6
BARD1_rs6435862	1232.9	1146.4	1152	1252.5	1044.7	1181	1169.3	1113.3	866.1	753.7	1023.9	1821.6	679.2
BARD1_rs1048108	40.6	37.5	19.5	27	39.8	44.7	45.2	41.4	27.4	7.7	17.5	17.9	29.1
PAX3tx_i67	4070.1	3332.4	3723.4	3780.5	3738.9	4276.7	4375.5	3586.9	2859.9	3335.8	3099.8	3351.4	3164.5
CTNNB1_2	4478.2	4314.5	3546	4031.7	3951.9	4643	5079.7	4124.3	3859.8	3581.5	3957.6	5693.5	4607.8
CTNNB1_3	3243.1	2758.2	3100.7	3024.6	2927.5	3468.1	3722.5	2955.5	2954.6	3038.7	2812.1	4374.2	3172
SETD2_21	4283.9	3944.5	4262.9	4435.6	4126	4857.9	5140.1	4184	4040	3653.5	4115.7	5451.4	3273.4
SETD2_20	3384.1	3049.5	3063.7	3206	3209.7	3762.7	3991.5	3396.2	2510.5	2671.1	2828.1	3313.7	2519
SETD2_19	4829.5	4212.7	4131	4551.9	4476.8	5103.3	5329.5	4510.7	4232.4	4038.8	4200.2	5219.2	4135.9
SETD2_18	1597.2	1305.1	1370.1	1438.9	1263	1525.4	1661.5	1331	641.1	726.7	735	1117.2	633.9
SETD2_17	2448.1	2205.1	2288.4	2329.8	2107.7	2521.2	2572.5	2259.5	1298.3	1333.1	1680.1	2287.7	1491.2
SETD2_16	2231.4	1936.9	1843	1897.5	2020.3	2434.1	2511.7	2140	960.2	1293.2	1362.1	1971.4	1184.9
SETD2_15	3412.9	2993.3	3307.4	3310.2	3443.3	3897.1	4213.6	3454.3	2291.4	2495.4	2393	3389.7	1756.5
SETD2_14	5667.4	5299	4833.4	5366.8	5822.3	6983.8	7589.9	6274.3	3792.5	4519.8	4629.8	5987.1	3512
SETD2_13	4188.6	3579.3	3590.9	3882.6	3251.4	3869.4	4287.4	3310	2535.8	2692.4	2697.1	3753.2	2366.1
SETD2_12	4453.8	3860.4	4356.6	4226	4434.5	5116	5392.5	4460	2715.8	3148.8	2920.4	4225	3022.1
SETD2_11	2385.4	2149.8	2411.1	2380.6	2047.6	2522.5	2702.3	2188.2	2006	2057.4	2114.9	2924.9	1482.4
SETD2_10	3766.8	3412.4	3182.1	3251.6	3307.1	3841.8	4255	3309.7	1658.6	2049.3	2352.8	3017.6	2210.5
SETD2_9	4486	4083	3409.1	3907.2	3924.8	4764.2	5110.9	4242.4	2603.2	2941.3	3026.5	3900.2	2707.6
SETD2_8	4022.6	3707.6	3449.3	4043.2	3539.9	4553.6	4769.8	3923.4	3778	3567.6	3956.5	5628.7	3044.3
SETD2_7	4424.9	4061.4	3498.9	3801.4	3820.6	4735.7	4883.6	3858.6	2744	3136.5	2867	4141.6	2598.4
SETD2_6	3995.4	3513.5	3572.8	3644.2	3595.6	4525.2	4893.5	3828.9	2283.5	2363.7	2821.9	4011.3	2243.9
SETD2_5	3323.2	2919	2749.5	3047.3	3162.9	3822.7	4118.3	3185.4	1781.1	2131.8	2236.4	2673.1	1772.8
SETD2_4	2958.5	2486.1	2704.1	2778.2	2487.5	2792.8	2979.4	2516.3	1874	1916	1984	3076.2	1629.4
SETD2_3	5141.7	4346.9	4792.5	4784.7	5129.5	5887.3	6178.3	4965.1	3437.9	3928.9	3891	5467.1	4019.1
SETD2_2	1379	1276.3	1191.2	1182.6	1037.4	1216.2	1336.6	1012.3	605.3	518.1	698.4	889.6	700.5
SETD2_1	830.3	999.4	468.1	579.8	729	1001.8	1162.2	934.2	529.3	403.5	756.5	739.3	664.6
PIK3CA_2	4598.5	4020	3840.3	4057.3	4482	5399	5315.1	4388.8	3704.7	4197.1	4272	5302.7	4544.4
PIK3CA_5	3705	3108.5	3449.6	3521.1	3381.9	3915.3	3942.9	3311.5	2768.1	2808.3	2848.1	3623.1	2489.8
PIK3CA_6	2171.8	1772.1	2156.8	2303.7	1767.8	2133.5	2048.3	1862.9	1885.2	1560.3	1961.3	3112.4	1567.4
PIK3CA_9	2473.5	2172	2055.7	2290.3	2084.6	2516.6	2455.6	2077.9	2196.9	2276.2	2399.3	2997.5	2613.6
PIK3CA_18	2946.7	2473.6	2955.1	2964	2734.5	3087.9	3202.3	2824	2902	2677.9	2804.7	4394.3	2630.7
PIK3CA_20	2197.8	1890	2223.8	2108.7	1910	2144.8	2217.9	1809.7	1679.3	1811.4	1719	2519.9	1606.9
FGFR3_8	671.6	657.4	418.8	526.7	779.2	896	886.9	705.5	130.4	216.7	209.3	160.8	256.7
FGFR3_9	1851.1	1705	1316.9	1416.3	1886.2	2145.7	2281.7	1990.8	459.5	731.3	734.9	495.7	747.1
FGFR3_14	1382.4	1258.8	1128.5	1147.5	1205.1	1346.4	1387.7	1286.4	304.5	579.6	520.7	360	592.1
FGFR3tx_i1617	262.2	196.3	225	200.8	261.6	247.1	256.5	204.8	28	58.5	47.1	37.4	60.7
FGFR3tx_i1718	336.4	251.2	248	236.2	301.5	343.1	328.5	259.1	44.3	94.6	79.6	67.2	90.5
PHOX2B_3	1538.3	1488.9	894.8	946.7	1826.3	2187	2272.5	1888.7	346.8	753	857.6	317.1	1143.4
PHOX2B_2	1947.3	1705.2	1449.8	1563.3	1943.2	2360.7	2460	2242.7	910.9	1520	1805.5	856	1328.6
PHOX2B_1	1522	1341.2	1331.6	1315.5	1582.6	1710.2	1850.9	1478.9	1046.9	1466.4	1608.1	994.9	1031.3
PDGFRA_12	2159.6	1949.1	1998.5	2190.9	1857	2262.5	2471.8	1950.1	1539.1	1663.8	22777.7	1545.1	1508.8
PDGFRA_14	2392.6	2054.9	1902.9	2130.6	2083.9	2438.7	2578.8	2144.1	1912.2	2181.4	26027	1521.8	1957.1
PDGFRA_18	1726.8	1487.7	1517.6	1575.7	1567	1964.9	1990.2	1542.4	919	1372.8	17332.1	897.6	912.2
KIT_8	2141.9	1731.3	1715.4	1715.2	1890.2	2180.9	2289	1924.8	1192	1663	9667.7	1530.2	1396.4
KIT_9	3219.2	2800.3	2781	3080.7	2972.6	3473.6	3727.9	3019.6	2256.4	3121.4	14943.8	2520.5	2319.3
KIT_10	3974.5	3539.5	3431.4	3650.5	3572.7	4299	4626.4	3922.9	2889.9	4205.1	23647.6	3766.8	3543
KIT_11	2709.3	2225.8	2639.8	2596.6	2204.9	2649.7	2724.4	2332.2	1605.6	2226.4	12802.6	2153.6	2029
KIT_13	3518.5	2880.6	2893.2	2956.6	3168.1	3917.5	3995.6	3546.9	2462.8	3596.3	19377.1	3285.1	3001.2
KIT_14	2195.7	1846.5	2085.2	2032.1	1840.6	2068.7	2236.4	1820.1	1445.8	1995.3	10472.5	1802	1895.4
KIT_17	1595.7	1373	1367.9	1511.9	1276.4	1613.1	1655.2	1334	1080.5	1381.3	7406.5	1204.2	1299.7
KIT_18	4451.9	3974	3747.3	4101.2	4029.3	4942.6	5023.5	4243.5	3528.6	5054.8	25537.1	4347.6	4273
FBXW7_12	4371.3	3914.5	3941.1	4000.9	4409.1	5483.8	5717.7	4847.4	3555	6107.8	5031.5	5256.2	4796.9
FBXW7_11	3397.9	2955.3	3123.8	3414.2	3024.6	3759.7	3803.2	3212.4	2901.5	4103.4	3164.9	3749.5	3258
FBXW7_10	3267.5	2933.9	3123.2	3361.8	3228.3	3751.9	3913.9	3378.1	3321.4	4453.1	3712.8	4761.3	3735.8
FBXW7_9	3144.7	2613.7	3111.5	3225.1	2824.5	3101.7	3373.3	2806.6	3429.5	4244.5	3177.4	4480.5	3267.8
FBXW7_8	2364.4	2188.6	2273.6	2381.5	2028.6	2435.4	2652.4	2069.5	2571.3	3426.2	2482	3463.1	2515.8
FBXW7_7	3938.5	3580.9	3887.5	4126	3648.3	4474	4440.9	3782.5	3965.2	4846.8	4096.6	5281.6	4484.3
FBXW7_6	2232.7	2130.5	2073.3	2141	2094.4	2402.7	2494.2	2099.6	1957.1	2404.7	2037.9	2464.1	2026.5
FBXW7_5	2545.9	2287.9	2442.6	2852.8	2217.2	2550.4	2759.4	2247.3	2613.5	2981.2	2552.7	3615.3	2426
FBXW7_4	2875.7	2760.8	2699.4	2754.8	2812.8	3468	3657.4	3202.2	2883.8	4352.8	3511.6	4238.7	3396.5
FBXW7_3	2132	2106.9	1764.4	1858.8	1637.7	2091.5	2149.8	1794.5	2077.9	2357.5	2502.6	2884.8	2427.5
FBXW7_2	4126	3628.9	4236	4316.1	4008.2	4814.2	4702.2	4206.6	3707.2	5455.6	4468.9	5697.4	4455.9
TENM3_1	3345	3118.5	3125.2	3320.8	3363.7	4194.5	4307.2	3447.3	2790.6	4440.6	3709.2	4144.6	2968
TENM3_2	2013.5	1716.2	1831.8	1909.5	1890.4	2198	2341.2	1835.7	1417.4	2440	2139.8	2130.9	1737.5
TENM3_3	1429.1	1312.3	1149.8	1240.3	1294.5	1486.3	1625.9	1234.1	1233.6	1651.2	1438.5	1727.2	1286.1
TENM3_4	3065.9	2751.3	3065.6	3054.1	3037.7	3301	3539.5	3103.9	3145.1	3666	2764.4	3775.6	2895.6
TENM3_5	2071.5	1801.7	1869.1	2053	1794.6	2073.9	2169.6	1986.1	1960.1	2423.7	1874.6	2414.3	1919.8
TENM3_6	2352.5	1963.7	2017.1	2102.5	2201.3	2690.3	2650.2	2185.1	1536.5	2151.7	1860.4	2108	1718.5
TENM3_7	1916.3	1731.5	1618	1674.3	1902.6	2209	2311.2	1930.3	1401.2	1966.6	1951	1809.6	1604.5
TENM3_8	4896.6	4520.7	3680.7	4452.4	4181.2	5516.5	5653.4	4572.2	2761	4476.1	4723.8	4209.4	4471.1
TENM3_9	2087.5	1731.3	1929.9	1914.7	1896.4	2172.4	2295.5	1974.3	1572.1	2335.7	1957.1	2468.1	1291.9
TENM3_10	2310.5	1954.4	2131.6	2170.2	2080.6	2442.8	2369.5	2032	2307.6	3205.8	2391.2	3407.3	2029.4
TENM3_11	920.6	821.5	922	834	886	1013.6	1119.6	851.7	580.2	1052.2	831.8	919.3	811.4
TENM3_12	874.5	712.3	773.1	805.8	717.8	811.1	929.1	729.8	540.8	884.8	615.7	854.4	509.9
TENM3_13	3369.3	2921.2	3300	3440.6	3142.5	3594.7	3820.7	3165.8	2995	3575.1	2955.6	3816.2	2310.4
TENM3_14	2445.8	2239.1	2322.4	2493	2202.2	2567.3	2648.5	2293.2	2271.5	2572.7	2143.1	2417.6	1711
TENM3_15	4175.5	3610.9	3974.1	4112.1	4018.7	4657.8	4830.2	4063.3	2524.6	3730.6	3196.7	3194.8	2820.1
TENM3_16	3820.9	3287.9	3371.4	3618.7	3472.7	4075.1	4383.3	3445.1	3290	3994	3411.2	3944.9	3340.4
TENM3_17	1469.9	1321	1435.8	1527.3	1387.3	1565.7	1616	1293.4	1232.8	1581.6	1284.1	1599.4	1105.1
TENM3_18	3460.9	3023.3	3163.2	3214.1	3481.6	4255.4	4332.9	3661.6	3496.3	5043	4143.2	4720.3	3307.8
TENM3_19	3427.3	3005.4	2926.7	3162.2	2971.2	3635.8	3746.6	3501.1	2888.3	4726	3847.3	3625	2900.2
TENM3_20	3640.9	3195	3314.6	3526.3	3235.2	3719.8	3970.5	3306.6	2763.8	3781.4	3219.8	3287.2	2950.5
TENM3_21	3676.1	3042	3626	3451.5	3749.1	4208.6	4399.6	3609.7	2551.8	3630.1	2942.3	3070.7	2545.3
TENM3_22	1871.7	1640.9	1846.7	1925.9	1647.3	1909.6	1984.3	1633.6	1371.7	1908.5	1398.1	1585.7	1379
TENM3_23	5020.1	4639.6	4234.5	4630.1	5446.2	6768.3	7080	5835.7	4078	6881	5461.7	4381.4	4520.2
TENM3_24	2953.3	2555.6	2791.5	3048.1	2909.8	3486.6	3524.5	3262.7	2535.1	4258.5	3275.5	3039.9	2283.2
TENM3_25	3830.8	3355.6	3714.9	3769.5	3981.3	4574.5	4668.1	3888.6	2966.8	4566	3507.9	3709.1	3374.3
TENM3_26	2768.4	2507.2	2444.5	2720.5	2420.8	2975.9	2981.5	2489.5	2104.9	2412.2	1969.3	2102.9	1789.7
TENM3_27	859.5	702.7	667.3	646.3	944.1	1095.4	1150.3	949.6	302	654.7	439.8	317.3	604.3
PIK3R1_2	3093.8	2686.3	2803.7	2810.5	2896.7	3434.2	3475	3005.6	1953.3	3222	1612.8	3900.8	2964.3
PIK3R1_3	2226.3	2037.3	1879.6	2227.5	1898.6	2488.3	2411.9	2067.6	1576	2168.5	1217.6	2937.9	1994.5
PIK3R1_4	1472.2	1273.4	1358	1391.6	1140.6	1391.2	1379.5	1095.6	1139.1	1509.1	699.6	1970.9	1226.7
PIK3R1_5	4727.9	4617.4	3849.3	4335.8	4525.1	5410.3	5801.1	4763.1	3372.9	4926.1	2677	5302.8	4539.3
PIK3R1_6	3212.9	2770.3	3063.2	3026.9	2870.9	3278	3430.2	3065.7	2107.3	3134.5	1565.6	3701.8	2953.8
PIK3R1_7	1760	1564.7	1552.6	1680.9	1371.6	1677	1738.6	1416.4	1126.5	1412.5	935.7	1759.2	1771.6
PIK3R1_8	2158.6	1947.7	1932.8	2098.7	1876.4	2045.8	2133.9	1912	2012.6	2001.7	1077.9	3236.1	2227.6
PIK3R1_9	3549.1	3038.6	2971.6	3119.3	3428.5	4012.6	4108.2	3275.5	3159	3981.4	2142.5	4716.5	3652.8
PIK3R1_10	5316.5	4736.6	4402.3	4756.1	4987.1	5846.7	5988.3	5263.9	4710	5381.5	3279.3	6731.5	5758.2
PIK3R1_11	1329	1127.4	1130.6	1160.7	956.3	1146.4	1200.4	942.9	863.1	1089.4	729.5	1263	1257.9
PIK3R1_12	2916.5	2625.6	2404.9	2706.3	2444.7	2830.9	2889	2413.6	1997.1	3042	1646.9	3286	3199.6
PIK3R1_13	2904.9	2394	2765.2	2835.3	2660	3037.5	3053.4	2579	2177.7	2922.5	1576.9	3100	2921.4
PIK3R1_14	3933.3	3571.2	3431.6	3783.5	3553.7	4303.6	4312.9	3719.3	3238.4	4626.5	2546	4488.8	4267.4
PIK3R1_15	3539.7	3124.7	2952.9	3219.3	3257.8	3838.3	4227.2	3450.7	2505.3	3958.9	2273.3	3761.4	3490.4
PIK3R1_16	2893.4	2459.6	2895.8	3055.8	2898.5	3276	3287.1	2960.6	2605.1	3508.6	1848.4	3763.8	3030.9
APC_1	728.4	687.9	536.5	563.4	758.7	857.7	920.8	830.2	534.7	604.1	374.7	680.7	734.2
APC_2	2308.8	1921.7	1961.7	2187.9	1815.1	2055.1	2125.1	1821.7	1993.5	2102.1	1143.3	2450.7	1787.1
APC_3	1235.5	1159.7	1072.5	1266.6	941.7	1130	1103.8	1005.5	1202	1106.9	548.3	1268.8	871.4
APC_4	5030.6	4668.6	4226.7	4834.7	5137.5	6225.4	6615.9	5290	3895.9	4235.6	2398.8	4826.6	3794.5
APC_5	2992.8	2831.3	2548	2727	2474.8	3006.4	3112.3	2582.8	2875.1	2799.8	1603.2	3193.2	2381.8
APC_6	2156.3	1891.1	1962.3	1940.8	1823.7	2147.1	2100	1779.2	1830.9	1920.6	967	2447.9	1638.2
APC_7	3091.6	2767	2586.3	2927.7	2424.9	3040	2960.5	2738.8	2488.4	2924.8	1506.9	2962	2370.1
APC_8	978.2	859.9	780.7	852.3	795.5	879.3	966.1	821.6	896.1	875.9	421.7	1418.5	826.6
APC_9	1938.8	1782.3	1915.6	2007.6	1486	1857.1	1913.7	1642	1467.5	1667.4	955.5	2036.3	1464.4
APC_10	3240.3	2809.3	3020.2	3132.4	3330.5	3819.8	3894.2	3277.8	2889.6	3662.6	1783.4	3939.2	2480.5
APC_11	1671.3	1463.1	1650	1888.8	1320.3	1618.5	1590.3	1386.4	1532.7	1550.5	705.4	1631.3	1087.7
APC_12	2822.9	2453.1	2571.4	2721	2412.8	2692.4	2844	2417	2570.7	2582.9	1342.3	2948	1758.6
APC_13	1872.3	1727.9	1542	1705.2	1542.3	1852.3	1905.2	1571.4	1142.5	1641.1	777.7	1578.1	1200.5
APC_14	3490.9	3042.6	2865.1	3256	3031.3	3900.1	3784.6	3258.9	1848.9	2628.1	1335.8	2412.3	2132.9
APC_15	3126.1	2645.5	2779	3020.3	2978.8	3396.5	3468.1	2946.7	2274.3	2416.9	1273.7	2441.7	1429.4
APC_16	4369.7	3690.8	4019.5	4131.5	4391.8	5007.6	5086.7	4273.1	3125.7	4107.5	2151.5	3759.3	3960.7
IL3_rs40401	1641.6	1451.4	1340.8	1468.4	1389.6	1589.7	1643.6	1381.3	928.9	1201.6	639.7	673.3	1007.1
FGFR4_2	714.3	549.5	545.6	590.2	537.4	668.9	677.2	617	300.1	330.9	314.9	267.6	269.2
FGFR4_3	634.5	491.8	610.6	498.6	617.5	685.2	616.4	551.9	172.9	263.7	220.5	167.1	262.8
FGFR4_4	2383.1	1887.5	2391.1	2303.6	2217.9	2466.9	2469	2253	961.6	1275.6	1005.7	988.4	1360.6
FGFR4_5	2663.5	2336.7	2324.9	2348.7	2701.1	3156	3115	2634.4	1219.5	1484.6	1230.4	1032.9	1212.6
FGFR4_6	567.6	545.8	452.3	510.1	581.5	628.2	670	522.4	284.5	347.8	220.1	176.1	261.8
FGFR4_7	1367.5	1215.2	1000.8	1019.9	1384.8	1632	1602.9	1448.7	381.7	619.9	497	319.3	611.3
FGFR4_8	706.8	523.4	533.9	568.4	631.2	691.2	658.4	626	168.7	256.3	198.7	160.3	237.3
FGFR4_9	412.5	350.5	383.2	331.7	492.8	572.1	533	451.8	123.8	176.6	97.8	83.5	185.5
FGFR4_10	1126.6	925.2	919.4	923.3	1061.3	1244.3	1188.4	1009.9	319.7	424.7	372.5	323.1	423.2
FGFR4_11	702.6	608.5	543	530.9	707.4	791.5	835.6	645.5	200.6	262.3	239.4	188.9	305.1
FGFR4_12	2536.5	2072.1	2008.4	2130.6	2403.7	2814.7	2910.5	2528.2	1144.6	1468.5	1138.5	921.7	1384.9
FGFR4_13	890.4	647.2	672.3	625.3	919.8	1029.6	958.5	800.7	223	292.4	234.6	155.4	316.7
FGFR4_14	2243.7	2065.7	1864.7	1899.3	2042.6	2464.9	2399.7	2141.8	790.6	928.8	934.5	641.6	1090.5
FGFR4_15	1464.3	1236.7	1141.4	1216.9	1378	1581.8	1734.9	1459.6	538.5	581.6	515.4	382.9	585.9
FGFR4_16	1424.1	1295.7	1156.5	1132.8	1475.7	1690.6	1731.4	1523.4	445.2	558.9	544.7	356.7	685.2
FGFR4_17	348.4	249.2	365.7	297	421.8	395.5	409.9	327.5	67.8	114.6	77.6	75.2	95.1
FGFR4_18	3412.1	2969	2697.8	2715.5	3334.4	3867	3845	3495.4	1334.5	1567.5	1508.7	1001	1505.8
CASC15_rs4712653	1962.2	1753.1	2007.3	2112.1	1700.8	1945.8	2081.4	1732.4	1673.5	2356.5	1529.9	1655.6	1011
CASC15_rs6939340	1688.7	1648.9	1830	1970.8	1509.3	1634.6	1823.1	1438.5	1572.3	2368.2	1544.7	1970.2	1117.3
HIST1H3B_1	1968.8	1618.4	1512.1	1380.2	2017.7	2409.7	2430.3	1959.2	2279	2750.7	2338	3258.6	2122.7
HIST1H3C_1	2072.1	1863.1	1819.3	1682.7	2359.1	2721	2710.1	2297.1	2939.1	3309.1	2680.7	3843.2	2162.8
ROS1tx_i3435	4617.9	3854.4	4148.4	4217.8	4419.9	5113.3	5225.5	4303.1	2860	5257.3	3538.8	4002.2	4063.7
ROS1tx_i3334	3186.8	2653.6	3162.9	3042	2871.7	3372.1	3386.1	2787.2	2021.9	3514.9	2268.1	2933.2	2668
ROS1tx_i3132	616.1	529.4	553.6	555	559.2	659.5	671.5	546.7	292.1	536.2	401.2	392.1	448.3
ARID1B_1	172.8	166	92.6	95.2	188.6	240.9	246.9	197.1	52.4	78.9	87.2	84.2	119.9
ARID1B_2	2498.8	2252.6	2051.5	2314.7	2556.7	3026.6	2958.3	2620.1	2213.8	3146.3	2818.9	3204.9	2066.4
ARID1B_3	1538.5	1314.4	1385.1	1500.8	1179.9	1304.9	1466.9	1159.7	1230.4	1754.9	1366.9	1782.3	1019.3
ARID1B_4	1120.5	1061.6	934.5	1054	1145	1255	1357.7	1124.3	950.6	1567.7	1306.2	1469.5	1083.1
ARID1B_5	4667.1	4386.3	4223.7	4752.8	4514.3	5337.5	5919.6	4691	3348.7	6265.5	4632.4	7497.6	3864.8
ARID1B_6	2454.9	2143.9	2224.3	2353.4	2428.2	2793.9	2753	2331.6	2089.2	3069.6	2752.8	3021	2028.8
ARID1B_7	2474.4	2357.6	1942	2321.9	2045.6	2613.5	2680.2	2340.5	2211.7	3147.8	3025.8	3152.8	2254
ARID1B_8	2699.4	2221.4	2570.6	2633.7	2539.7	2955.6	3039.2	2572.2	1661.2	2750.8	1999	2222.2	1899.6
ARID1B_9	1166.2	960.2	1098.9	1085.6	1165.9	1331.8	1321.4	1106.5	858.2	967.8	991	728.6	741.3
ARID1B_10	1530.7	1420.6	1374.7	1373.2	1530.2	1846.9	1752	1462.8	1401.1	1825.3	1765.8	1724.6	1431.4
ARID1B_11	1733.9	1448.6	1527.5	1568.6	1670.1	1888.7	1896.9	1684.8	1664.3	2672.2	2139.2	2450.2	1538.1
ARID1B_12	1647.6	1457.8	1445.2	1514	1472.6	1705.2	1734.9	1466.4	1086	1935.1	1557.3	1650.1	1178.6
ARID1B_13	2771.8	2338.1	2208.1	2276.3	2748	3200	3344	2781.4	1709.5	2788.4	2204.3	2244.6	2318
ARID1B_14	1734.7	1554.2	1579.3	1606.2	1420.6	1639.8	1701.4	1534.7	1282.3	1868	1638.3	1452.1	1412.5
ARID1B_15	2540.6	2174.2	2280	2476.3	2224.7	2558.3	2573.1	2204.3	1570.3	2471.6	1936.8	1901.6	2071.9
ARID1B_16	1916.2	1504.3	1602.3	1677.1	1911	2144.9	2182.5	1840.9	1124.1	1585.6	1307.4	1397	1446.6
ARID1B_17	702.8	628.7	641.7	584.9	638.4	702	773.7	634.6	595.5	689.3	616.5	614.9	427.9
ARID1B_18	2724.6	2392	2316	2371.6	2858.2	3367.6	3362.7	2824.2	2100.2	2653	2004	1799.9	1881
ARID1B_19	4226.2	3449.4	3690.3	4070.8	3745.8	4359.7	4559.1	3931.8	4439.3	4991.5	3655.9	4871	3553.4
ARID1B_20	3405.7	2901	2961.2	3067.1	3677.7	4140.7	4094.5	3616.6	2136.3	3863.1	2560.9	2586.5	2886.7
IL6_rs1800795	3649.9	3336.6	3010.5	3390.4	3532.7	4187.5	4389.7	3678.8	2087.1	3087.4	2193.6	2573.7	4434.8
EGFR_17	931.5	833.1	808.7	813.5	765.5	822.9	951.2	706.2	466	876.4	324.4	371.6	678.1
EGFR_18	2717	2423.3	2181.2	2275.8	2548.3	2871.2	3235.5	2681	1575.8	2851.1	1068.3	1251.2	2022.8
EGFR_19	3439.7	3012.8	2649	2968.6	3049.9	3528.6	3629.8	3343.4	2177.5	3965.3	1558.5	1669.3	2499.6
EGFR_20	1527.7	1252.3	1431.4	1315.1	1398.4	1549.9	1621.7	1406.4	843.3	1422.8	612.6	655.6	888.1
EGFR_21	2868.1	2569.8	2364	2454	2887.8	3123	3643.1	3019.3	1540.3	2869.1	1104.5	1250.7	1851.8
CDK6_8	4179.3	3823.5	3268.7	3790.3	3905.5	4840.9	4839.1	4377.1	3129.5	12488.9	2185.3	6543.5	3244.5
CDK6_7	3033.6	2859.6	2933.7	2860.1	3068.5	3591	3540.5	3229.6	2420.7	9746.2	1296.1	4072.2	2652.8
CDK6_6	1986.4	1909.1	1644.6	1819.2	1427.6	1762	1704.1	1496.6	1356.3	4873.6	768	2114.2	1387.7
CDK6_5	2990.8	2673.7	2567.9	2633.1	2598.8	3334.6	3258.1	2827	2047	9849.4	1265	3047.2	1794.6
CDK6_4	3445.4	3274.8	2891.1	3165.2	3378.8	3947.2	4172.7	3418.1	2339	9767	1406.7	3017	2292.1
CDK6_3	2749.5	2512.6	2602	2761.5	2363.3	2760.4	2816	2394.5	2972.4	8361	983.6	3192.4	1816.9
CDK6_2	1403.8	1396.4	966.1	960.3	1670.7	1998.6	2024.1	1773.8	615.3	2280.8	406.2	903.6	947
BRAF_15	4155	3481.3	3277.7	3547.4	3648.8	4188.7	4260.4	3567.3	2909.7	4805.2	1621.4	4337.7	3162.6
BRAF_11	5552.4	4761.6	4246.4	5130.1	4725.1	5432.4	5615	4777.1	2838.7	4642.5	1636	4119.6	2719.8
BRAFtx_i89	4639.3	3727.2	3963.5	4049.7	4446	4891.5	4847.9	4046.5	2099.5	3943.7	1387.7	3119.8	2642.3
FGFR1_18	917.7	802	716	802.2	754.8	875.1	906.7	774.3	322.4	279.7	651	345.1	604.8
FGFR1_17	708.4	591.4	686.9	639.2	713.9	786.7	797.2	667.7	250.2	218.6	463.7	277.6	449.7
FGFR1_16	1736.4	1583.7	1597.8	1600.4	1629.5	1999.6	2044.5	1746.3	839.5	804.9	1534.1	968.7	1167.9
FGFR1_15	1985.1	1620	1764.7	1770.6	1599.5	1884.2	1991.6	1777.6	816.2	709.9	1615.2	954.4	1086.1
FGFR1_14	2458.9	2167.7	1979.6	2257.3	2384.9	2806.8	2787.6	2313.3	1102.3	948.7	2131.7	1206.6	1343.4
FGFR1_13	1598.6	1367.3	1292.6	1260.2	1402.4	1719.8	1716.3	1433.4	549.8	450.2	940.7	641.2	657.9
FGFR1_12	2212	1973.9	1877.5	1933.8	1718	2166.7	2079.6	1916.7	997.3	814.2	1863.2	1230.9	1098.6
FGFR1_11	2919	2595.6	2488.6	2682.1	2652.5	3147.6	3244.1	2891.8	1846.5	1590.2	3147.1	1899.6	1753.5
FGFR1_10	950.5	837.7	907.8	927.7	886.7	944.4	963	835	490.4	367.1	845.9	584.5	486.2
FGFR1_9	2019.1	1612.2	1888.7	1844.2	2161.9	2520.3	2420	2084.6	1077.1	866.7	1614.4	1113.2	1142.4
FGFR1tx_i89	3271.7	2825.8	2802	2850.1	3482.2	3982.1	3931.1	3343.3	1305.5	1189.5	2605.4	1429.8	2062
FGFR1_8	4144	3654.8	3718.3	3917.9	4099.8	4819.3	4633.3	3927.2	1939.7	1588.8	3700.3	2227.4	2717.2
FGFR1_7	3139	2700.1	2848.8	2982.7	3218.3	3895	4005.9	3478	2062.9	1617.2	3319.5	2356.2	1803.2
FGFR1_6	1606.2	1327.6	1582.4	1491.7	1409.9	1580.8	1605.5	1377.9	887.2	672.7	1421.2	1039.1	796.2
FGFR1_5	4452.1	4033.1	3400.2	3851.6	3960.2	4833	4839.1	4131.7	2144.8	1916.4	4631	2831.2	2647.1
FGFR1_4	2992.7	2398.4	2779.3	2767	2753.6	3169.5	3000.3	2354.7	1240.7	1046.2	2301.6	1595.8	1405.4
FGFR1tx_i34	4098.1	3536.9	3628.1	3599.2	4400.7	5016.9	5057	4270.8	2029.8	1608	3801.3	2420.3	2581.6
FGFR1_3	1730.4	1528.9	1339.9	1287	1985	2268.7	2203.5	1845.7	710.2	659	1355.9	889.8	1360.7
FGFR1_2	95.3	93.5	74.3	81.4	72.8	91.3	95.7	68.2	45.6	41.8	94.3	53.3	46.1
NCOA2tx_i1112	5066.1	4226.1	4622.7	4648.8	4834.1	5586.5	5687.9	4706.5	2566.6	2126.6	4410.6	4968	2995
ZHX2_3	5517.7	4685.9	4705.2	4818	6133.5	7127.7	7179.4	6227.4	1858.3	2213.6	4233.6	2005	2915
PTPRD_35	2013.1	1680.8	1911	1902.4	1777.1	2012.6	2334.1	1852.4	1423.4	1875.3	1934	2144.1	2052.3
PTPRD_34	2783.2	2489	2418.3	2764.9	2609.2	2992.4	3221.7	2817.2	2742.7	3847.1	3278.6	4152.1	3055.7
PTPRD_33	2795.1	2439.9	2309.8	2519.8	2611.1	3184.2	3105	2585.3	2669.1	3759.6	3453.7	3709.3	2755.5
PTPRD_32	1876.3	1637.5	1820.9	2078.2	1670.4	1920.4	2034.9	1670.4	2602.9	1913.2	1700.1	2488.4	1751.4
PTPRD_31	2163.1	1912.2	1916.4	2154.6	1981.8	2352.9	2464.7	2058.1	2156.9	2584	2225	2649.9	2022.4
PTPRD_30	1880.8	1637	1836.1	1730.7	1624.4	1875.3	1875.9	1662.6	1672	1719.6	1706.9	2013.6	1713.3
PTPRD_29	3439.6	3068.5	3413	3490.6	3388.9	3910.5	3932.9	3398.4	3182.5	3739.9	3436.5	4173.6	3525.6
PTPRD_28	4125.4	3598.2	3411.9	3919.2	3914.7	4601.4	4591	4126.5	3705.4	4776.3	4394.8	5257.4	4551.2
PTPRD_27	2753.6	2446.6	2391.3	2548.7	2388.8	2898.1	3221.2	2704.8	2440.4	3277	2754	3590.5	2943.8
PTPRD_26	3938.1	3646.6	3691.3	3975.9	3909.3	4707.9	4898.5	4086.9	3520.6	4463.3	4393.8	4955.1	4147.3
PTPRD_25	2848.8	2454.1	2551.5	2824.9	2348.5	2780.1	2926.5	2380.3	1943	2933.8	2802.2	3595.7	2780.4
PTPRD_24	1636.3	1510.5	1357.9	1503	1299.7	1555.1	1638.4	1376.2	1262.7	1475.1	1404.8	1782.5	1410.7
PTPRD_23	4770.1	4708.7	4219.3	4583.5	4969.2	6417.3	6489.4	5680.2	4708.5	5951.6	6309.2	6736.2	5818.4
PTPRD_22	2691	2300.1	2333.9	2454	2362.7	3000.9	2938.5	2542.6	2477.9	3114.2	3541.3	3532.5	2848.8
PTPRD_21	3059.9	2576.6	2842.5	3029.6	2831.7	3272.1	3490.5	2847.8	2701	3343.7	3138.1	4001.5	3097.1
PTPRD_20	3065.2	2736.2	2476.8	2870.7	2400.2	2954.2	2948.8	2653.4	2556.5	3236.9	3114.4	3910.9	3127.9
PTPRD_19	2736.3	2459.4	2621.1	2644.5	2714.4	3133.5	3180.2	2737.4	1936.5	2784.1	2665.4	2901.1	2185.5
PTPRD_18	1538.5	1341.8	1213.3	1359.1	1083	1377.5	1389.4	1231	1043	1455.1	1441.2	1299	1271.3
PTPRD_17	3684	3276.6	3557.3	3602.3	3936.2	4515.4	4694.3	3978.2	3163.6	4241.5	3830	4294.5	3306.1
PTPRD_16	2370.7	2172.6	2166.3	2310.8	2132.4	2600.9	2664.7	2313.5	2356.1	3009.4	2911.3	3232.2	2347.2
PTPRD_15	2101.8	1917.8	1661.4	1869.5	1563.2	1938.6	2063.8	1612.8	1959.5	2011.9	2356.8	2441.2	1705.1
PTPRD_14	1738.8	1436.9	1626.3	1633.6	1556.4	1865.4	1914.6	1505.8	1538.9	1749	1862.8	2100.9	1476.5
PTPRD_13	4226.1	3734.3	3607.4	3879.7	4461.2	5096.9	5071.7	4293	3090.6	4636.8	4634.1	5082.3	3990.8
PTPRD_12	2219.1	2002.1	2156.9	2252.6	2114	2455.4	2498.2	2218.8	2003.2	2520.8	2258.6	2927.3	1998.6
PTPRD_11	3811.6	3386.5	3619.8	3679.8	3603.1	4375.8	4411.6	3890.5	3949.3	4678.3	4412.6	5106.7	3860.3
PTPRD_10	3457.1	2941.1	3286.1	3227.1	3448	4053.7	4212.2	3482.3	2881.9	4091.1	3964.4	4274.4	2974
PTPRD_9	3252.3	2699.2	3384.5	3301.5	3119.7	3569.2	3631.9	3156.1	3066.8	3700.5	3517.9	4386.8	3214
PTPRD_8	3594.5	3204	2962	3401.7	2940.3	3385.3	3477	3058.8	2807.7	3956.4	3768.4	4020.5	3801.8
PTPRD_7	1160.9	925.1	997.4	975	999.7	1180.4	1190.5	969.1	925.2	1246.2	1245.8	1405.9	970.5
PTPRD_6	1328.5	1117.5	1245.6	1277.5	1039.8	1242.1	1317.4	1098.6	956.8	1199.1	1220.7	1409.3	1135.4
PTPRD_5	1110.3	1077.6	883	1111.7	887.5	911	1048.8	857	1095.3	992.1	1150.2	1269.3	981.9
PTPRD_4	3180.9	2727.1	2636.1	2772.7	3075.5	3587.9	3748	3092.6	2480.7	3782.1	3680.5	3823.6	2989.2
PTPRD_3	2858.4	2449.7	2634.5	2696.4	2518.2	2837.1	3202.4	2512	2768.7	3168.3	2966.4	3513.9	2735.1
PTPRD_2	1023.4	891.8	871.3	1000.5	863.3	1018.3	1043.4	894.7	826.9	1198.9	994.6	1084.2	874.2
PTPRD_1	148.1	99.8	152.8	162.3	167	185.1	175	144	130.7	145	145.3	142.6	101.9
CDKN2A_3A	3088.9	2792.6	2260.1	2579.6	2935.3	3453.7	3477.4	3097.5	2347.5	2752.4	2612.4	2644.9	2901.6
CDKN2A_3B	2589.7	2626.4	1883.2	2199.3	2217.9	2865.6	2971.8	2552.3	1608.5	2089.3	2113	1860.1	2525
CDKN2A_2	295.7	259.4	236.5	239.7	345.2	385	382.5	319	118.5	199.1	192.7	150.8	287.5
CDKN2A_1B	2934.3	2574.1	2228.4	2256.4	3249	3651.1	3933.4	3241.2	1459.2	2125.8	1980	1877.4	2464.9
CDKN2A_1A	232.6	223.3	158.7	192.8	281.1	303.8	345.2	281.5	71.8	135	165	84.2	187.7
CDKN2B_2	101	88.6	68.1	69.3	100	113.2	127.6	104.3	42.9	74.5	67.3	65.1	83.9
CDKN2B_1	2317.4	1943.5	1557.8	1566.4	2640.8	3285.8	3251.8	2692.3	1241.9	1819.2	2142.4	1621.3	2554.1
PTCH1_23	1560	1340.4	1142.1	1172.6	1519.7	1810.7	1813.3	1583.1	532.5	764.5	1054.4	784.4	1020.2
PTCH1_22	1705.1	1512.5	1343.9	1355.1	1703.2	1978.3	1923.4	1632.2	799.9	1084.8	1434.1	1199.8	1170.8
PTCH1_21	2501.2	2406.1	1967.1	2106.4	2369	2609.6	2767.9	2634	1832.3	2261.3	3199.9	2977.2	1994
PTCH1_20	627.5	551.2	520.2	589.4	589.4	699.6	719.4	604.4	414.5	503.8	629.4	586.9	460
PTCH1_19	1602.2	1461.4	1258.7	1328.3	1486.6	1756.3	1656.1	1487.7	1201.1	1366.3	1818.6	1409.2	1222.5
PTCH1_18	2943	2566.5	2806	2826	3187.7	3721.9	3560.9	3339.4	3090.5	3721.2	4800.4	4587.3	2492.1
PTCH1_17	3069.1	2738.2	2567.6	2697.9	3075.3	3499.9	3577	3164.6	3515.4	3057.2	4003.8	4113.3	2240.6
PTCH1_16	4601.7	4310.1	3370.8	3779.9	4598.1	5590.5	5318.3	4720.4	4375.9	4266.3	6896	5327	4107
PTCH1_15	4527.5	3956.2	4073.9	4314.2	4641.4	5584.4	5514.9	4841.1	3687.3	3929.1	5304.6	4674.9	2471.7
PTCH1_14	1822.4	1513.7	1609.8	1614.4	1730.2	1947.8	1961.1	1730	1134.6	1429.4	1886.5	1317.6	996.3
PTCH1_13	3773.6	3484.1	3075	3208.6	3539.9	4153.5	4478.6	3916.4	2496.4	2811.1	4659.6	2969.1	2186.8
PTCH1_12	857.8	754.2	644.3	711	779.6	888.7	907.8	754.8	596.1	641	843.7	554.2	558.4
PTCH1_11	4498.3	3983	3668.5	4246	3991.5	4774.8	4563.7	4301.9	3326.5	3713.8	5185.4	3541	3473.1
PTCH1_10	877.7	730.5	780.4	727.8	819.7	962.9	1028.5	845.3	607.1	765.4	1002.1	750.3	717.3
PTCH1_9	1270.9	1076.5	1010.2	1106.7	1168.7	1284.4	1375.5	1184	812.6	970.7	1529.5	910.6	982.4
PTCH1_8	2447	2118.3	2002.4	2129.3	2255.3	2653.8	2655.4	2274.5	1894.4	1967.9	3094.8	2546.6	1544.6
PTCH1_7	3066.2	2568.6	2655.6	2977.9	2846.6	3349.3	3447.1	2881.4	2659.7	2353.4	4036.8	3519.4	2337.3
PTCH1_6	3870.4	3662.9	3048	3490.9	3976	4735.6	4921	4210.7	3369.8	3800.2	6430.2	4789.8	3420.5
PTCH1_5	2801.1	2285.6	2459.7	2490.2	2326.8	2850	2919.1	2514.4	2163.9	2072.6	3453.5	2917.6	1778.3
PTCH1_4	3968.4	3514.8	3276.2	3438.8	3507.7	4384.3	4657.3	3604.6	3174.7	3037.7	5138.8	3967.4	2879.1
PTCH1_3	3331.1	2822	3240.9	3500.5	3144.3	3593.5	3401.3	3167.7	3414.7	2993.2	4443	4085.9	2090.8
PTCH1_2	4419.7	3994.4	2618	3071	4624	5596.3	5799.7	4893.2	3174.3	3362.7	6514.6	4482.8	3945.5
TSC1_23	2632	2263.3	2322.6	2314.3	2631.4	2969	2957.1	2551.7	1194.2	1839.2	3283.3	1598.9	1848.3
TSC1_22	4822.2	4345.3	4129.2	4155.4	4950.3	5505	5884.8	5139	2506.6	3694.1	7030.4	3448.4	3771.3
TSC1_21	5764.8	5200.4	4373.6	4777.7	5992.6	7307.7	7231.2	6290.8	2721.9	4261.9	7757.9	3361.2	4258.1
TSC1_20	3220.6	2904.7	2797	3102.5	3007.1	3536.4	3409.7	3224.9	2587.7	3292.9	4548.4	3498.7	2609.4
TSC1_19	1947.9	1706.4	1749.8	1814.9	1907.4	2132.6	2036.9	1789.5	2039.1	2122.4	2854.9	2327.2	1428.6
TSC1_18	2090.3	1816.8	2063.6	2163.4	1933.4	2286.5	2291.7	2030.8	1594.8	2127.3	2439.5	2190.9	1595.4
TSC1_17	1191.1	1004.7	1168.9	1167.6	1094.4	1215.9	1154.2	1055	783	1055.8	1360.6	1052.9	844.4
TSC1_16	3978.9	3752.1	3098	3339.2	3706.6	4764.5	4690.9	4169.2	2448.3	3260.4	4788	3154	3135.7
TSC1_15	4341.4	3665.2	3800.8	3904.4	4715.1	5130.1	5347.6	4509.6	1981.2	3166.7	3958.4	2669.6	2473.5
TSC1_14	2346.3	1948.1	2012.8	2186.3	1911.1	2222.2	2386.8	2021.3	1097.7	1470	1879.6	1378.3	1178.2
TSC1_13	2454.5	2084	2188.7	2214	1938.4	2314.4	2367.8	2154.4	1152.5	1550.9	2151.3	1587.8	1171.9
TSC1_12	965.1	780.2	766.8	922.9	686.3	770	816.7	741.8	632.6	726.4	1213.4	858.9	569.5
TSC1_11	3770.8	3253.8	3571.8	3887.9	3435	3940.5	4071.2	3489	2462	2617.4	3790.9	3130.8	2046.8
TSC1_10	2734.9	2497.7	2411.8	2607.3	2458.8	2897.7	2951.5	2586.6	1631.9	2005.9	2655.3	2218.2	1415
TSC1_9	1493.9	1407.7	1414.9	1436	1390.6	1715.2	1674.6	1545.9	810.2	1035.8	1530.6	1127.4	780.6
TSC1_8	2219	1851.5	1859.6	1946.7	1717	2038	2062.2	1695.8	1246.8	1595.4	2067.5	1461	1697.5
TSC1_7	3925.3	3250.6	3191.7	3488.8	3434.2	4162.5	4292.3	3540.3	2613.9	3291.3	4274.8	3359.8	3313.5
TSC1_6	2368.7	2113.2	2301.9	2409.4	2206.2	2526.5	2402.3	2174.7	2000.4	2553.5	2941.8	2696.6	2036.4
TSC1_5	2029.1	1743	1886	1991.3	1782.4	1940	2032.4	1838.7	1187.8	1474.7	1759.4	1693.2	1239.2
TSC1_4	1381.1	1320.4	1259.4	1323.6	1143.3	1393.1	1421.2	1247.4	579.5	945.9	1111.8	949.9	938.2
TSC1_3	941.1	787	827.3	859.7	808.4	970.9	991.4	815	671.2	875	1169.4	951.1	482.6
RETtx_i1011	2602.1	2198.8	2176.7	2105.9	2545.9	2925.1	2914.3	2411.4	674	832.5	929.5	560.5	1329.8
RETtx_i1112	2031.7	1744.9	1802.1	1766.1	2103.6	2487.6	2481.3	2060.9	579.1	683.9	798.4	482.8	1077.3
PTEN_1	2159.4	2097.2	1923	2012.6	1994.7	2194	2344.4	1942.2	2944.1	2135.1	1412.1	4004.5	2408.9
PTEN_2	1792.9	1498.8	1566.4	1754.2	1289.8	1548.1	1546.1	1386	1466.6	1187.3	867	1943.5	1509.7
PTEN_3	945.1	861.8	758.3	902.4	569.9	741.3	725.9	630.6	728.2	608.7	412.7	1197.5	875.6
PTEN_4	2542	2239.6	2287.1	2531.2	1799.3	2305.1	2292.9	1927	2962.3	2272.1	1417.7	4350.2	2743.3
PTEN_5	3867.4	3498.6	3612.7	3866.7	3685.2	4385.2	4635.2	3773.7	4124.8	3765.3	2341.5	5826.6	4218.2
PTEN_6	1977.5	1682.3	1750	1847.3	1655.5	1954.6	1873	1578.6	1420.8	1427.5	747.6	1949.8	1202.6
PTEN_7	3949.2	3360.3	3675.6	3778.9	3656.9	4421.1	4407.9	3810.3	3851.8	3337.2	1924.5	5468.3	3321.1
PTEN_8	2914.7	2479.5	2422.1	2495.6	2490.7	3010.1	2914.2	2385	2181	2157.3	1331.6	3071.3	2300.5
PTEN_9	2173.7	1920.7	1802.1	2049.2	1989.6	2263.7	2175.7	1908.7	1664.1	1813.6	1217.6	2661.1	1617.8
SUFU_1	2618.2	2188.6	1727.3	1676.1	2635.9	3193.3	3323.9	2834.2	1315.9	1134.8	1112	1606.2	1873
SUFU_2	2997.1	2477.2	2657.8	2900.4	2740.2	3224.1	3192.1	2874.4	124	1644	1044.4	2085.2	1225.8
SUFU_3	4094.1	3565.4	3414	3540.5	3923.5	4686.6	4649.7	4147.6	2006.4	2363.4	1518.7	2341.7	1750.2
SUFU_4	2732.9	2264.6	2366.8	2514.3	2491.2	2821.8	2814.1	2408.5	1041.7	1119.9	702.2	1145.7	1129.6
SUFU_5	578.2	448.7	453	473.9	491.9	565.8	534.3	473.4	247.7	270.2	158.3	238.8	252.7
SUFU_6	3641.6	3205.5	3063.4	3395.8	3212.6	3924	3705.1	3437.1	1620.4	1672.7	1109	1883.3	1907.5
SUFU_7	1799.7	1657.8	1538.7	1610.5	1805	1867.9	2140	1730	783.8	828.3	536.7	785.3	940.1
SUFU_8	4356	3972.8	3370.5	3753.2	4502.8	5155.4	5534.7	4705.9	2376.7	2610.7	1552.3	2241.3	2860
SUFU_9	2626.9	2449.3	2123.3	2200.4	2614.6	3013.8	3084.9	2685.5	935.3	902.5	717	805.5	1188.3
SUFU_10	2884.8	2570.3	2358.9	2558.1	2818	3299.1	3219.8	2687.2	1175.2	1125.7	864	1070.6	1437.9
SUFU_11	2947.8	2709.1	2184.7	2648.2	2247.7	2860.1	2675.4	2398	1168.2	1529.7	1251.1	2311.4	1585.4
SUFU_12	1835.9	1649.2	1410.7	1570.5	1613.2	1896.9	1918.5	1654.7	616.6	770.3	539.3	970.3	901.6
FGFR2_18	4974.1	4159.3	4998.1	4849.3	4792.1	5273	5360.5	4544.6	2382.3	3346.2	1938.8	3220.4	3009.7
FGFR2tx_i1718	4297.2	3533.4	3782.3	3838.5	4237.3	4782.6	4845.8	4136.2	1719.2	2323.8	1569.1	2376.2	2322.4
FGFR2_17	5389	4370.7	5408.8	5221	5835.4	6449	6673.2	5433.5	2289.8	2758.1	1669.3	2652.2	2501.2
FGFR2tx_i1617	5800.2	4893.3	5130.4	5209.7	6075.8	6995.1	7196.4	5904.7	2419.6	3000.1	1918.2	2714.5	2979.5
FGFR2_16	5773.5	5148.5	5111.4	5261.5	6192.3	7190.2	7681.4	6728.8	2769.9	3343	2167.4	3204.7	3459.7
FGFR2_15	1516.8	1412.2	1268	1347.2	1377.1	1452.5	1577.2	1306.9	739.9	759.2	411.8	770.6	705.1
FGFR2_14	5057.8	4293.3	4014.6	4452.6	4345	5275.5	5397.5	4751	2292.7	2507.6	1560.2	2651.5	2433.6
FGFR2_13	3233.4	2729.5	2864.3	2931.1	2993	3412.2	3498.3	3049.6	1558	1530.7	905.8	2262.4	1638.7
FGFR2_12	2603.2	2271.2	2240.7	2532.3	2257.4	2700.5	2583.1	2296.8	1528.5	1504.6	950.5	2364.4	1398.7
FGFR2_11	2509.6	2152.6	2078.8	2232.6	2144.3	2543.8	2644.9	2239	1545.9	1531.5	1159.4	2514.4	1678.9
FGFR2_10	3248.4	2813.5	2863.7	3151.3	3112.5	3807.3	3861.7	3220.9	2026.5	1924	1146	2716.6	2042.8
FGFR2_9	3873.4	3473.4	3787.4	4034.4	3936.2	4510.8	4777.5	4195.7	2466.7	2971.1	1906.8	3732.2	2801
FGFR2_8	6051.1	5527.2	5030.3	5408.4	6031.5	7444.5	7667.5	6439.4	3164.2	4075.1	2762.3	5048.3	5176.5
FGFR2_7	3389	2922.6	2949.8	3218.5	3410.2	3765	3988.4	3475	1625.3	2100.6	1373.7	2123.6	1738.7
FGFR2_6	5184.6	4642	4250.1	4844.1	5169.5	6113.1	6111.1	5784.9	2910.3	3685.2	2358.3	4352.2	3700.4
FGFR2_5	5509.9	4923.6	3874	4258.6	5663.8	6771.1	7000.4	6022.9	2232.4	3138.5	2023.9	3582.7	3690.8
FGFR2_4	2315.3	1996.2	1893.3	2014.6	2006.6	2413.5	2542.9	2084.3	1111	1257.6	775.4	1424	1020.8
FGFR2_3	3926.6	3395.1	3682.5	3651.4	3909.4	4562.3	4678.5	4066	2130.6	2431.1	1470.2	2847.9	2146.5
FGFR2_2	5585.3	5141	4613.7	5077	6145.9	7239.6	7322.1	6356.5	2929.5	3502.6	2428.2	4004.5	3935.1
HRAS_5	657.6	664.5	549.3	528.5	645.1	744.6	757.8	617.7	238.5	212.2	267.2	137.8	270.3
HRAS_4	1867.4	1821	1608.9	1687.6	2021.7	2413.5	2276.1	2094.2	743	785.5	925.5	531.8	966.5
HRAS_3	2237	1920.5	1865.7	2049.8	2311.8	2687.7	2492.2	2238.5	1051.2	968.3	1180	734.2	1110.2
HRAS_2	1682.1	1580	1179	1213.4	1716.4	2085.2	2027.3	1630.9	552.2	438.3	804.7	422.4	755.7
LMO1_rs110419	1217.9	1073.3	1029.6	1072.8	1029.3	1297.4	1325.1	1143.7	729.1	564.2	663.2	422.2	855.3
MYOD1_1	1575.2	1438.1	1054.1	1057.6	1914.5	2272.1	2182.4	1930.1	406.8	608.5	715.1	359.1	1031.3
MYOD1_2	429.4	394.2	312.3	306.9	394	439.1	475.6	452	140.8	177.7	175.2	104.5	235.4
MYOD1_3	309.1	234.2	202.6	190.8	301.1	352.9	332.3	290.7	54.6	84.4	109.6	45.6	144.9
WT1_10	3879.1	3476.7	3008.4	3406.9	3650.1	4155.4	4350	3704.9	2267.5	2895.1	3291.1	1984.9	2669.1
WT1_9	4087.1	3589	3297.7	3457	3411.1	4396.1	4364.3	4196.4	2162	2708.3	3084.4	1539.3	2512.3
WT1_8	3505.9	2796.7	2855.6	3163.1	2738.4	3384.4	3215.4	3063.1	2050.6	2100.2	2332.7	1357.8	2088.9
WT1_7	852.6	783.5	830.6	833.3	767.5	861.2	887.1	816.6	503.3	679.1	584.7	422.2	458.2
WT1_6	2419.4	2084	1935.9	2152.5	2402.7	2837.7	2948.4	2393.6	1470	1841.4	1866.6	996.8	1494.2
WT1_5	903.4	800.6	787.5	742	732.7	862.6	942.6	832.8	442.1	622.9	759.3	390.8	504.4
WT1_4	2530.1	2290.9	1985.2	2333.2	1956.7	2452.2	2466.5	2058.1	1404.5	1479.2	1774.4	1107	1690.4
WT1_3	24.2	32.7	25.5	15.6	22.4	23.2	19.3	20.1	10.2	13.7	10.1	5.9	19.4
WT1_2	1215.5	1097.8	867.8	891.3	1061.7	1217.2	1365.3	1097.8	468.2	546.9	666.8	277.1	711.9
WT1_1	162.6	139.6	104.4	104.1	178.6	185.2	179.7	149.9	29.7	41.4	39.9	17	74.2
CFL1_rs1939212	385	402.8	292.4	308.1	227.9	297.1	300.5	272.1	737.3	384.9	330.6	454.6	345.6
ATM_2	2036.3	1582.3	2024.8	2035.6	1815.4	2105	2137.7	1802	1693.8	1391.4	1595.6	1786.3	1301.4
ATM_3	5130.7	4507.4	3902.5	4281.5	4397.7	5418.5	5287.6	4759.9	3888.9	3492.1	4646.8	3660.8	3895.3
ATM_4	2630.4	2213.2	2185.9	2315.1	2261.8	2564.1	2675.5	2330.9	1801.5	1809.2	2184.4	1924.2	1569.1
ATM_5	3086.3	2622	2673.8	2824.5	2566.5	3165	3075.7	2716.4	2321.5	1940.9	2157.7	2133	1630.7
ATM_6	4910.3	4370.8	3554.8	3992.4	4303.6	5467.2	5500.6	4676.4	3102.7	3256.9	3693.2	2700.8	3259.5
ATM_7	3721.8	3104.2	3230.9	3490.8	3177.5	3813.7	3934	3173.2	2670.6	2497.5	2761.3	2326	2519.4
ATM_8	1854.2	1602.7	1595.3	1594	1518	1781.2	1815.7	1484.3	1183.4	916.5	1291	1106.1	1085.4
ATM_9	3368.4	3095	2766.9	3147.3	3010	3524.2	3533.7	3102.3	1967	2350	2642.8	2068.6	2366.5
ATM_10	3919.6	3357.7	3516.5	3692.3	3732.4	4388.9	4440.4	3683.4	2650.3	2802.3	2887.8	2521.9	2926.7
ATM_11	3816.8	3259.8	3375	3590	3391.3	4014.5	3920	3405	2824.2	2617.7	3160.6	2546.9	3151.6
ATM_12	2377	2109.4	1761.9	2209.7	1863.2	2339.4	2415.1	2002.2	1652.2	1561.1	2063.9	1418.1	2074.2
ATM_13	2787.1	2290.2	2516.4	2608.9	2269.1	2640.4	2652.8	2254.6	2081.5	2006	1944.5	1661	1933.6
ATM_14	3827.9	3497.3	3446.8	3801	3645.8	4257.4	4330.2	3781	3185.9	2512.5	2867.4	2337.3	2180.1
ATM_15	1808.6	1571.1	1659.7	1659.2	1526.8	1752.8	1727.2	1507.2	887	890.9	961.5	765.2	898.2
ATM_16	3700.5	3421.4	3146.6	3392.7	3048.9	3631.3	3913.2	3233.2	2114.5	2207.3	2843.3	1993.8	2344.5
ATM_17	2275.8	1981.3	2222.8	2262	2030.6	2266.7	2190.9	1936.6	1054.5	1039.5	1283.8	1132.7	1210.3
ATM_18	3538.9	3043.7	3404.6	3532.5	3303.2	3753.4	3966	3349.6	2943.5	2538.8	2739.8	2563.5	2257.5
ATM_19	3319.2	3055.7	2978.6	3372	3042.1	3638.1	3619.7	3262.7	1464.8	1889.4	2239.9	1795.9	2439.3
ATM_20	4312.9	3824.8	3896.3	4353.9	3865	4849.7	4890	4107.3	2622.5	2722.6	2563	2316.5	2648.2
ATM_21	4496.7	4052.8	3537.3	4087.7	3722.1	4470.6	4686.2	4009.3	2734.7	2567.1	3093.8	2438.2	2452.7
ATM_22	2919.9	2408.1	2599.8	2844.1	2551.4	2956.8	2920.2	2596.1	1770.4	1602.1	1816.9	1506.3	1487.1
ATM_23	2864	2661.4	2344.9	2499.8	2552.9	3036.4	3135.5	2492.3	2054.2	2110.3	2313.4	2414.8	2451.8
ATM_24	3752.1	3360.4	2790.7	3168.6	3370.6	4126.8	4175.2	3416.5	2592	2790.8	2948.1	2358.2	2925.5
ATM_25	3345.3	2966.5	2813.7	3204.8	2667.1	3120.8	3185.4	2630.4	1962.1	1984.7	2153.5	2013.4	2447.4
ATM_26	3292.1	2747.9	2903.4	3245.7	2897	3433.2	3673.6	2880.9	2424.9	2218.4	2456.7	2296.5	2356.1
ATM_27	1167.1	921.2	994.9	1124.3	912.5	1029	1097.3	876.6	644.9	657	744.4	633.5	634.4
ATM_28	3249.9	2942.7	2623.5	2962.5	2658	3168.9	3314.1	2811.3	1981	1988.2	2487.9	1880.6	2081.7
ATM_29	3687.5	3162.8	3390.9	3627.6	3231.3	3874.1	3951.6	3191.8	2514.9	2425.6	2960.9	2811.5	2513.2
ATM_30	3663.3	3326.2	3661.6	4097.6	3512.5	4141.3	4093.6	3620.4	3495.9	2914.8	3186.2	3326.4	2539.3
ATM_31	4285.5	3694.8	3660.7	4066.1	3740.5	4517.3	4648.5	3778.6	3143.2	2659.4	3628.4	2897.4	2903
ATM_32	2427.9	2029.8	2228.2	2267.3	1947.5	2185	2235.7	1874.7	1356.1	1277.4	1379.2	1308.5	1225.9
ATM_33	875.1	775.8	710.2	835.5	654.1	801.4	878.7	657.7	664.8	583.1	629.7	532.3	532.4
ATM_34	2667.5	2331.4	2772.6	2789.5	2262.2	2690.1	2744.6	2384.4	2373.3	1796	2252.3	2321	2236.4
ATM_35	2954	2604.1	2630.2	3090.9	2649.3	3196.4	3319.3	2742.6	2599.3	2466.2	2534.4	2414.1	2521.4
ATM_36	3683.3	3327.2	3185.4	3551.9	3132.9	3649.2	3702.7	3216.2	2635.1	2587.8	2914.3	2220.3	3212
ATM_37	2676.4	2305.2	2246.6	2595.2	2376.3	2807.5	2842.9	2395.1	1878	1782.7	1784.8	1594.8	2089.7
ATM_38	2473.3	2255.9	2369.2	2477	2008.7	2559.4	2597.4	2202.1	2055	1894.5	1994.2	1574.7	1986.9
ATM_39	2185.1	1829.3	1814.7	1966.2	1711.7	2045.3	2137.5	1849.8	1454.3	1373	1557.8	1123.4	1647.2
ATM_40	1284.3	1123.7	1150.6	1294	836.9	984.3	1104.5	843.7	930	810.8	847.5	801.2	864.3
ATM_41	3501.8	3115.4	2871.7	3105.8	2986.5	3685.1	3639.8	3240	2157.9	2224.2	2536.4	1934.9	2431.1
ATM_42	3962	3596.9	3434.1	3958.9	3687.1	4322.3	4570.1	4038.8	3492.2	3089.2	3434.1	2793.1	2775.8
ATM_43	2872.3	2503.1	2545.7	2837.5	2378.1	2844.6	2884.2	2466.6	1400.4	1431.2	1767.9	1437.7	1798.6
ATM_44	1086.9	1007.5	934.3	1009.8	834	957.2	957.9	823.6	706.9	592.7	748.4	615.6	575.5
ATM_45	3306.3	2783	3016.2	3324.2	3054.4	3482.9	3647.6	3148.3	1996.6	1954.3	2386.7	2043.4	2697.2
ATM_46	2190.2	1838.8	2103.3	2234	1889.5	2160.1	2243.8	1840.4	1580.3	1491.2	1520.1	1340	1357.3
ATM_47	2119.2	1748	1867.6	2023.1	1780.3	2213.6	2182.7	1855.8	1264.3	1269.8	1415.6	1024.1	1293.2
ATM_48	3427.3	3099.8	2851.2	3144.2	2992.6	3809.1	3911.8	3332.8	2459.2	2359.4	2512.1	2124	2218.5
ATM_49	3816.2	3304.7	3143.5	3248.8	3415.8	4111.6	4114.7	3458.5	1905.3	2273.9	2510.3	1714	2580
ATM_50	2308.6	2000.1	2192.2	2249.4	2052.1	2515.5	2569.1	2079.5	1599.3	1523.7	1634.3	1441.5	1496.1
ATM_51	3562.5	3380	2980.5	3399.7	3178.9	4026.5	4193.1	3477.9	2502	2399.6	2991.5	2296.5	2809.7
ATM_52	3361.7	2820.4	2910.6	2984.6	2930.4	3426.6	3570.8	2931.2	2049.6	2349.4	2648.8	1883.6	2805
ATM_53	817.7	684.7	759.7	851.4	601.2	735.5	740.8	596.4	574.9	475.4	540.8	534.8	576.7
ATM_54	4322.4	3787.8	3165.2	3674.6	3626.3	4423.9	4662.1	3585.6	3059.1	3145.9	3528.2	2606.1	3557.4
ATM_55	2703.3	2246.9	2174.4	2586.1	2290.8	2790.8	2792.7	2298.5	1748.2	1791.8	1946.7	1667.4	1935.5
ATM_56	2542.8	2098.3	2481.4	2606.6	1975.4	2338	2451.8	2118.6	1998.6	1918.8	2057.7	1984.9	2075.4
ATM_57	4012.6	3432.1	3581.3	3859.6	3494	4319.4	4530.5	3625.7	2951.4	3112.2	3022.3	2587.6	3281.1
ATM_58	4779.8	4203.4	3692.8	4109.2	4207.8	4918.2	5182	4542.3	3484.5	3598.5	4066	3259.1	4155
ATM_59	525.7	407.8	551.1	603.8	378.9	456.4	418.2	385	545.3	352.4	424.7	486	405.8
ATM_60	2773.2	2351.6	2535.6	2790	2328.7	2750.8	2721.1	2418.1	1686.9	1728.1	1788.1	1572.2	1848.5
ATM_61	2166.4	2060.1	2048	2258	1666.2	1956.6	2187	1807.2	1735.7	1663	1838.7	1433.6	1405
ATM_62	2857.5	2396.3	2679.6	2707	2617.4	2959.6	2916.6	2513.3	1693.5	1827.6	1933.6	1380.1	1723.6
ATM_63	3661.9	3319.8	3325.3	3471.1	3777.7	4275.1	4306.7	3611	1928.2	2228.3	2606.1	1845.4	2596.6
ETV6tx_i45	4105.6	3470.1	3683.3	3755.3	4132.1	4755.3	4848.1	4080.3	2945.2	3681.4	3850.1	3944.5	3284.9
KRAS_4	3419.9	2984	3261.8	3598.1	2936.3	3557	3610.3	3016	3651.5	3863.8	3497.9	5543.1	3182.5
KRAS_3	3164.5	2751.8	3149.5	3630.9	2768.6	3348	3447.2	2854.9	3219.5	3427.7	3136.4	4303	2519
KRAS_2	2386.5	2234.5	2389.8	2591.4	2097.8	2410	2612.4	2046	2618.7	2660.2	2570.1	3720.7	2128
KMT2D_54	3118.3	2664.8	2622.8	2695.3	2595.1	3086.5	3136.1	2767.1	1440	1925	2171	1928.1	2591.2
KMT2D_53	4318.5	3690.5	3746.1	3914.3	3946.1	5036.5	4847.1	4219.1	2901.8	3537.4	3523.6	3476.3	3396.3
KMT2D_52	1721.9	1282.6	1475.5	1628.5	1478.2	1712.3	1688	1469.9	1031.2	1237.1	1344.8	1274.3	1075.8
KMT2D_51	3721.9	3252.4	3406.6	3403.6	3869.6	4498.1	4481.3	3912	2543.6	3342.8	3215.1	3133	2831.5
KMT2D_50	3081.5	2873.4	2684	2721	3013.1	3488.1	3524.2	3071.4	2362.7	2790.9	2976.2	2799.7	2572.7
KMT2D_49	1133.2	1002.5	1138.1	959.2	1269.9	1425.3	1354.1	1223.2	840.9	957	935.9	861.5	802.5
KMT2D_48	2135.4	1765.5	1943.9	1853	2261	2549.9	2565.4	2140.8	1135.3	1490	1308.6	1166	1324.9
KMT2D_47	3187	2752.7	2780.2	2748.7	3201.3	3634.1	3627.9	3264.6	1454.7	2138	2063.3	1955.2	2089
KMT2D_46	2665.4	2318.6	2299.1	2309.4	2586.4	2997.8	3048.9	2668.7	1369.8	1702.1	1820.9	1592.6	1709.5
KMT2D_45	2793.4	2269.8	2495.2	2451.7	2571.2	2983.9	2962.9	2542.4	1856	2479.2	2360.8	2155.3	1722
KMT2D_44	1113.7	937.1	1034.6	1058.4	1060.7	1184	1198.7	1055.6	605.8	790.1	913.3	759.2	678.5
KMT2D_43	531.1	443	467.2	513.9	331.7	412.4	445.4	422.8	266.2	356	391.1	390.7	347.5
KMT2D_42	816.6	684.4	644	683.2	705.4	832.3	801.1	709.7	393.2	522.3	551.9	493.6	441.9
KMT2D_41	1168.5	990.2	929.8	912.8	976.2	1116.1	1122.1	932.5	445.2	557.1	599.3	461.9	575
KMT2D_40	2330.3	2120.6	1878.7	1968.8	2246.7	2709.9	2625.7	2187.7	1342.2	1840.3	1615.4	1253.2	1600.1
KMT2D_39	2076.9	1747	1842.5	1748.4	2223.8	2554.9	2518.2	2140	802	1175	1083.7	794	1234.4
KMT2D_38	1768.2	1438	1678.4	1552.5	1898.2	2198.9	2201.8	1819.2	691.1	1051.8	947.6	758.1	889.8
KMT2D_37	2049.8	1576.7	1853	1806.7	1860	2075.9	2128.5	1798.7	854.8	1163.1	1264.6	889.4	1015.8
KMT2D_36	986.1	752	1090.4	946.7	940.9	1081	1095.6	996	433.5	620.6	530.9	461.1	402.5
KMT2D_35	3342.2	2924.2	2827.7	3139.8	3212.2	3771.6	3824.5	3150.3	1709.4	2165.2	2449.8	1965.9	1686.8
KMT2D_34	2520.2	2163.6	2240.3	2186.2	2601.4	2949.2	2959	2517.7	980.4	1458.8	1322.5	1030.2	1331.3
KMT2D_33	1158.8	1015.2	921.6	946.5	951.9	1074.4	1111.5	944.7	347.2	559.8	547.7	378.7	590.6
KMT2D_32	521	398.1	502.1	411.1	560.3	613.1	544.4	453.9	142.2	223.5	187.8	124.9	227.7
KMT2D_31	1281.3	1107.6	1073.2	1046.6	1105.7	1286.5	1273.9	1092.7	390	616.2	565.7	385.9	726.1
KMT2D_30	2026.2	1867.4	1774	1955.4	1790.4	2216.3	2218.9	2035	834	1218.6	1154.5	826.3	1357.9
KMT2D_29	2745.1	2144.5	2319.9	2292.6	2340.1	2863	2990.9	2277.8	833.7	1362.5	1368	1022.8	1650.8
KMT2D_28	1623.4	1330.1	1345.7	1282	1629.3	1798.5	1727.2	1497.7	445.9	728.5	732	543.9	941.5
KMT2D_27	1209.8	966.2	1233	1122.4	1058.4	1169.5	1177.3	928.5	408.1	672.1	642.8	494.3	740.9
KMT2D_26	1987.5	1632.9	1890.8	1953.2	1831.2	2070.6	2019.7	1761.8	814.2	1267.5	1217.6	930.8	1110.1
KMT2D_25	3033.8	2632.9	2445.4	2656	2595.4	3271	3279.3	2810.6	1229.8	1793.6	1943.7	1302.3	1624.9
KMT2D_24	2050.4	1789.1	1824.9	1982.9	1944.3	2287.6	2253.2	2011.7	1001.2	1488.7	1555.7	1201.7	1176.5
KMT2D_23	4966.8	4315.7	4374	4604.3	5317	6323.4	6528.6	5685.4	2663.9	3994.1	4109.3	2885.9	3440.4
KMT2D_22	3254.8	3080.3	2881.6	3021.3	3319.2	3899.2	4158	3535.9	1785.9	2427.7	2486	1814.7	2153.5
KMT2D_21	1526.1	1170.1	1401.8	1318	1592.1	1822.3	1736.2	1534	623.2	921.7	885.3	675.1	745.9
KMT2D_20	4035.4	3678.3	3218.1	3531.8	4210.8	5202.2	5116.3	4513.7	2212.1	3181	3403.2	2288.2	2972.9
KMT2D_19	2344.7	2022.2	1904.7	1971.2	2245.9	2672.2	2728.9	2235.3	1034.1	1497.6	1528.8	1059	1157.6
KMT2D_18	1523.3	1426.8	1321.8	1528.6	1357.1	1751.1	1642	1460.2	589.3	965.5	960	843.3	778.7
KMT2D_17	1190.7	962.7	1323.2	1172.7	1181.6	1291.1	1258.3	1126.3	473.2	760	606.3	586.6	457.1
KMT2D_16	1674	1451.4	1732.3	1635.1	1646.4	1784.4	1748.8	1537	704.2	1116	969.2	961.8	736.2
KMT2D_15	1513.4	1346.5	1406	1463.3	1308.8	1511.2	1539.5	1380.1	715.7	1142.3	955.3	977.8	815.3
KMT2D_14	539.9	494.2	514	517.9	471	516	524.5	447.5	339.5	402.4	389.1	399.6	238.8
KMT2D_13	987.5	816.7	984.4	1056.2	750.2	870.9	882.9	731.5	591.8	653.5	698.6	677	487.9
KMT2D_12	2860.8	2758.1	2649.6	2912.9	2603.9	3337.3	3496.4	2858.3	1967.6	2739.9	2944.3	2455.4	1815.3
KMT2D_11	1655.1	1332.3	1388.3	1321.5	1454.1	1675	1668.3	1422.5	584.7	874.1	952.4	680	940.1
KMT2D_10	749.9	644.9	677.9	687.8	462.5	550.4	549.2	496.2	312.2	464.9	484.2	357.9	481.2
KMT2D_9	2537.6	2304.2	1993.2	2283.4	2393.5	2757.9	2758.7	2524.8	1323.1	1672.3	1863.5	1500.4	1661
KMT2D_8	1809.4	1568.5	1712.9	1644.3	1763.1	1963.3	2080	1691	941.9	1374.1	1369	1181.1	1189.9
KMT2D_7	4541.1	3946.5	4055.8	4397.1	4337.2	5091.7	5425.1	4584.1	2726.7	3575.5	3794.6	3446.1	3176.3
KMT2D_6	1609.8	1281.5	1600.8	1497.1	1662.8	1924.7	1963.4	1605.9	944.9	1456	1238.1	1220.3	1152.5
KMT2D_5	1444.3	1173.4	1209.5	1180	1321.4	1473.1	1493.5	1328.6	679.2	991	979.5	894.1	905
KMT2D_4	1990.8	1657.3	1906	1808.7	1910.7	2187.5	2059.9	1920.7	1154.6	1563.4	1483.5	1586.9	1672.1
KMT2D_3	2453.5	2086.7	2178	2080.2	2464.3	2875.2	2983.1	2495.9	1283	1860.5	1815.7	1703.1	1927.2
KMT2D_2	1420.9	1208.6	1502.4	1547.7	1289.2	1418.1	1416.6	1301.3	1003.9	1343.4	1165.1	1420.6	1178.9
KMT2D_1	3936.2	3695.2	3067.9	3438.2	3382.7	3938.8	4144.6	3707.2	3110	3595.6	3594.1	3770.8	3498.7
CDK4_8	1836.8	1465.8	1615.8	1579.3	1692	1901.2	1964.2	1647.1	826.4	1238.8	1184	1750.4	1032.9
CDK4_7	384.8	237.1	431.2	336.1	384.1	412.1	394.4	307.7	131.8	236	182.8	232.7	127.1
CDK4_6	3195	2821.4	2639.1	3071.2	2648.8	3257.5	3288.2	2810.4	1863.9	2374.7	2306	3643.8	1693.1
CDK4_5	2259.5	1986.3	2240.2	2209.3	2095.9	2337.8	2340.9	2051.5	2179.3	2197.9	2116.9	3823.7	1263.5
CDK4_4	2624.4	2218.4	2316.8	2400	2500.9	2887.1	2950.6	2684.9	2067.1	2607.4	2351.4	3423.4	1484.9
CDK4_3	3387.9	2863.2	3002.3	2901.5	3083.2	3612.1	3976.4	3093.2	3648	3929	3695.8	5782.5	2260.4
CDK4_2	3561.4	3141.6	3102.1	3096.9	3332.2	3825.1	3821.3	3250.6	3219.3	3497.5	3664.6	5269.7	2480.7
MDM2_1	2253.6	2099.4	1514.3	1642.1	2223.2	2548.4	2872.8	2256.8	1646	1649	1860.9	2017.1	1795
MDM2_2	2984.6	2742	2611.2	2776.7	2647.7	3191.4	3288.4	2716.6	3423	3188.5	3162.5	4620.9	1958.6
MDM2_3	1796.6	1622.5	1838.3	1913.3	1440.1	1706.5	1727.3	1399.5	1739.4	1643.4	1496.2	2377.5	1100.5
MDM2_4	1563.7	1221.6	1335.3	1352.1	1132.1	1359	1308.3	1121.4	796.3	957.3	919.1	1262.9	826.4
MDM2_5	771.2	635.6	626.9	669.4	513.4	576.1	544.2	481.9	524.5	450.7	455.3	744.3	354
MDM2_6	2308.1	1828.2	2034.5	2110.1	1964	2199.8	2362.2	1932	1800.4	2103	1782	2526.9	1288.1
MDM2_7	971.4	788.7	1045.4	997.6	785.4	926.6	858.7	748.9	570.3	628.6	649.1	873.6	471.4
MDM2_8	4314.2	3771.2	3842.2	4112.4	3887.1	4546.2	4774	4152.1	3340.4	3958.9	3394.1	4798.7	2653.6
MDM2_9	1825.3	1537.9	1648.7	1714.3	1483.1	1918.9	1760.7	1467.6	1252.9	1735.2	1511.5	2190.7	1202.3
MDM2_10	1816	1682.8	1682	1850.6	1495.5	1680.8	1615.5	1582.2	1505.5	1401.3	1376.6	2296.2	1248.5
MDM2_11	4446.6	3775.4	4113.7	4135.7	4437.6	5025	5184.9	4321.9	2768.3	3696.9	3079	4144.2	2891.7
PTPN11_2	1347.1	1204.1	1160.6	1285.2	1081.3	1371	1307.3	1151.5	518	812.3	761.2	643.9	483.7
PTPN11_3	2058	1805.6	2037.6	1953.4	1847.3	2026.1	2052.1	1792.3	997.1	1577.6	1203.7	1258.3	928.7
PTPN11_4	2874.6	2583	2247.7	2405.4	2766	3378.1	3370.6	2758.1	1221.4	2022.5	1727	1495.2	1257.9
PTPN11_5	2803.7	2445.7	2314.3	2657.2	2335.4	2614.3	2753.5	2442.7	1195.2	1803.6	1948.4	1776.8	1499.4
PTPN11_6	2090.8	1839.8	1557	1752	1446.6	1731.4	1780.1	1515.5	846.7	1390.6	1550.4	1222.3	811.7
PTPN11_7	1782.1	1709.5	1596.8	1709.5	1431.5	1739.6	1860.7	1515.4	814.6	1261.5	1108.1	823.5	898
PTPN11_8	2618.5	2271.7	2070.5	2220.1	2151.9	2543.1	2677.6	2134.6	1170.8	1818.9	1531.5	1624.3	1206.3
PTPN11_9	1450.2	1198.8	1206.9	1196.3	1175.8	1405.7	1339.3	1193.6	473.7	916.4	709.2	641	630.7
PTPN11_10	2307.7	2020.1	2038.8	2081.2	1869.5	2144.3	2107.2	1907.5	978.4	1515	1568.1	1248.3	1180.9
PTPN11_11	1517.5	1393.8	1249.1	1311.8	1381.8	1622.7	1666.6	1445	675.4	1013.9	1036.8	732.2	704.4
PTPN11_12	1569.4	1372.7	1329.3	1447.7	1297.4	1469.9	1508.2	1243.4	654.4	1079.8	1096.3	927.3	770.8
PTPN11_13	453.9	400.2	421.9	414.9	391.3	491	452.7	394.5	175.9	360.2	338.1	255.6	224.8
PTPN11_14	3865	3061.6	3090	3217.4	3458.3	3878.6	3923.4	3333.2	1140	2351.6	2123	1724	1788.3
PTPN11_15	695.7	551.5	611.3	635.7	541.4	637.8	571	518.8	213.1	390.4	332.1	265.7	340.5
RB1_1	75	74.7	34.4	43.1	82.9	100.6	91.3	84.8	24	34	27	62	77.4
RB1_2	3952.4	3587.1	3005.7	3195.8	3479	4061.5	4306.6	3446.7	2487.7	2521.2	1541.7	5178.7	2779.6
RB1_3	3993.2	3500.9	3309.4	3504.5	3442.3	3953.8	4083.9	3420.7	3386.6	3761.7	2007.7	6261.4	4255.6
RB1_4	2614.1	2145.3	2273.2	2550.6	1967.4	2286.6	2305.2	1997.5	2095.6	2038.6	1012	3554	2384.7
RB1_5	946.8	882.6	865.8	892.2	609.6	862.9	842.1	758.3	719.4	867.1	434.8	1386.8	890.1
RB1_6	2700.8	2419	2195.9	2487.8	1887.2	2272.8	2236.2	1915.6	2030.2	1983.8	1273	3504.6	2377.7
RB1_7	4098	3565.7	3525.5	3898.2	3433.4	4105.7	4237.3	3642.5	4173	3647.1	2314.5	7701.5	4339.3
RB1_8	2113.8	1923.6	1954.4	2271.1	1836.5	2057.1	2128.8	1793.1	1938.5	1748.3	1008.3	3071.6	1549.4
RB1_9	2595.9	2409.1	1936.9	2085.7	1834.9	2148.5	2220	1810.1	1708	1966	1085.5	2878.8	2231
RB1_10	2718.8	2396.8	2393.9	2559.6	1933.4	2468.1	2337.7	2018.6	1912.5	2160.2	1174.5	3331	2233.1
RB1_11	3815.5	3444.1	3202.9	3573.1	3128.7	3873.9	4045.5	3344.2	2706.5	3195	1993.2	5519.1	3580.4
RB1_12	1829.9	1690.6	1599.4	1718.1	1344	1685.1	1720.1	1406.9	1130.3	1151.8	738	2011.8	1506.6
RB1_13	1748.5	1613.6	1719.2	1805.6	1362.5	1705.6	1628.5	1388.7	1381.8	1376	661	2511.5	1310.6
RB1_14	912.7	861.2	615.7	762.8	834.4	981.2	993.9	826.9	559.3	833.3	506.9	1234.9	795.5
RB1_15	1076.1	914.3	818.1	788.4	840.8	992.8	958.3	808.9	269	560.4	327	669.9	612.4
RB1_16	1653.8	1429.4	1148.5	1363.8	1242	1442.1	1609.8	1272	895.5	966.6	540.9	1565	1059.7
RB1_17	2407.5	2130.5	2001	2133.7	2103.1	2439.9	2425.5	2050.7	1511	1782.8	900.7	2484.4	1638
RB1_18	2324.2	1905.4	2158.1	2203.3	1741.8	2112.6	2216.7	1859.8	2166.5	2034.4	1073.1	3553.6	1856.9
RB1_19	2836.1	2481.7	2481.9	2752.9	2206.3	2683.4	2802.5	2260.9	1885.3	2098.4	1219.2	2810.1	2659.9
RB1_20	3040.3	2571.3	2627.2	2803.9	2663.9	3054.3	3288.3	2866.9	1667.4	2054.2	1209.3	3214.8	2188.8
RB1_21	1094.1	906.2	897	971.9	766.1	939.1	995.8	779.1	883.2	627.8	426.9	1290.7	725
RB1_22	1658	1226.5	1552	1513.7	1657	1795.8	1767	1504.5	609.6	869	505	1112.9	970.9
RB1_23	5051.3	4223.3	4192.9	4597.6	4829.5	5787.8	5726.6	4888.2	3200.6	3603	2186.4	5314.3	4133.9
RB1_24	2404.8	2260.5	2014	2386.5	1693.7	2035.7	2080.3	1812.4	2028.1	1691.8	1106.7	3110.8	1871
RB1_25	4240.1	3606.5	3378.7	3692	3738.5	4488.2	4664.4	3967.9	4239.2	3502.4	2138.4	5927.6	4172.4
RB1_26	1756	1471.1	1350.5	1610.9	1305.9	1585.3	1643.6	1333.1	2153.8	1598	769.8	2311.3	1597.2
RB1_27	1209.4	1087.7	1027.6	1168.7	943.8	1078.5	1045.3	907	1160.2	965.7	575.7	1910.1	1008
DICER_29	7104.6	6456.3	5164.2	5941.8	7215.5	9032.9	9077.7	7869.7	4378.7	5994.8	6420.4	6394.3	6901.8
DICER_28	3959.8	3386.3	2872.6	3201.2	3318.1	4124.9	4149.4	3435.8	1736.7	2211.9	2406.9	2309.1	2879.3
DICER_27	4876.2	4167.6	4256.1	4534.4	4472.8	5665.6	5604.6	4889.3	3754.3	3461.7	4107	4869.9	4078.6
DICER_26	2929.9	2612.1	2747.4	2757.6	3027.1	3544.9	3576.8	3066	2241.1	2751.5	2685.8	3002.9	2414.9
DICER_25	5273.5	4656.7	4705.3	4896.7	5464.4	6456.9	6599.1	5474.2	3290.2	4173.2	4578.3	4976.5	4462.3
DICER_24	4456	3877.4	3770.3	4169.2	3629.4	4814.9	4974.9	4337.6	4102.5	4143.6	4410.2	5705.6	4192.5
DICER_23	4327.5	3726.9	4053.2	4084.2	4399.6	4946.4	5205.4	4418.8	2471.7	3054.7	3040.8	4527.9	3294.7
DICER_22	2251.8	1857.2	1819.1	1980.5	1847.5	2117.8	2314.6	1942.8	1340	1734.5	1711.6	2692.8	1574.9
DICER_21	3630.3	3097.3	2945.1	3266.1	2856.9	3514.8	3479.9	3169.1	2355.5	2784.8	2965.3	4643.3	2707
DICER_20	2520.5	2196.3	2148.3	2334.3	2075.5	2557.8	2598.3	2095.5	1310.2	1739.5	1743.7	2779.1	1702.2
DICER_19	5106.1	4564.8	4527.9	4716	4764.8	5532.6	5426.5	4888.8	2765	3833.2	3870.3	6458	4020.8
DICER_18	4133.6	3637.6	4330.8	4251	4013.2	4397.7	4475.4	3927.9	2992.1	3465.6	3056.8	6250.4	2866.2
DICER_17	4017.7	3651.7	3811	3974.2	3755.9	4320.2	4584	3882	3219.8	3102.1	3082.9	6349.3	2890.9
DICER_16	4184.6	3873	3785.2	4190.7	4217.5	4884.3	5085.1	4304	3014.3	3546.3	3746	4906.8	3656.8
DICER_15	3696	3429.5	3155.5	3512.3	3295.8	4086.3	3984.1	3395.5	2952.3	3446	3756.8	4622	3261.8
DICER_14	1949.4	1771.1	1705.9	1850.6	1622.3	1924.5	1978.7	1630.3	1405.5	1493.3	1460.6	1864.4	1661.3
DICER_13	2778.4	2503.3	2653.4	2845.9	2600.5	2989.8	2993.3	2639	2113.7	2337	2186.9	2936.5	2244.6
DICER_12	5034.1	4295.3	4344.4	4554.6	4780.1	5650.3	5774.7	5193	3535.1	4070.3	3962.6	4675.5	4241.2
DICER_11	3685	3253.3	2903.4	3236.6	3200.6	3900.1	4021.2	3241.7	2080.6	2574.6	2683	2988.7	2865.8
DICER_10	4980.7	4361.8	4470.9	4690	4813.5	5584	5623.5	4744.4	2955.5	3575.6	3949.8	4435.8	3403.2
DICER_9	3021.7	2642.6	2783.5	2907.6	2515.8	2866.5	3002	2604.9	2105.1	1887.2	2417.8	2668.7	2224
DICER_8	2875	2628.9	2600.6	2748.4	2482.3	2983	3016.2	2572.4	1779.1	2152.3	2189	2220.3	2133.1
DICER_7	2761.6	2554.2	2568.4	2770	2253.4	2780.7	2747.1	2368.7	2045.4	1802.7	2232	2340	2098.5
DICER_6	4802.7	4257.5	4457.6	4701.6	4342.4	5230	5158.4	4453.3	3441.6	3721	4188.4	4646.2	4024.3
DICER_5	3322.9	2874.9	3039.2	3145.4	2937.8	3629.4	3620.7	2900.3	2556.3	2803.2	2890.1	2982.2	2470.6
DICER_4	3063.9	2614.2	3005.4	2990.6	2913.4	3213.6	3356.7	2726.3	1935.2	2103.9	2353.4	2560.6	2166.6
AKT1_13	550.8	527	455.1	493.9	552.9	636.8	689.7	539.6	237.5	269.6	277.9	168.5	278.6
AKT1_12	2868.5	2714.1	2157.4	2539.2	2777.7	3318.7	3394.8	3084.6	1164	1410.8	1675.5	1042.9	1407.2
AKT1_11	495.1	478.7	398.2	436	530.7	648.2	643.3	575.5	163.5	206.6	232.8	114.9	279.5
AKT1_10	2290.5	1988.7	1969.7	2129.1	2405.9	2843.4	2748.7	2399.1	672	913.7	821.7	462.5	986.9
AKT1_9	3760.1	3442.5	3155.2	3224.5	4350.2	4981.1	5196.2	4476.2	1238	1627.1	1595.2	790.1	1824.1
AKT1_8	2395.8	2018.5	1959.2	1885.9	2612.5	2895.8	2948.2	2438.4	490.7	832.2	673.1	366.1	932
AKT1_7	2254.6	2187.1	1664.7	1829.3	2303.6	2702.3	2866.7	2393.1	510.1	832.4	907.6	434.3	1171.2
AKT1_6	1626.3	1479.8	1510.7	1420.5	1714.1	2171.7	2100.2	1807.6	425.7	618.2	498.2	367.2	625.8
AKT1_5	2341.7	1905.5	1906.8	1841.4	2290.7	2591.2	2625.4	2260.3	505.5	734.1	699.2	359.3	809.6
AKT1_4	1786.7	1598.9	1431.3	1628.3	1664.1	1909.3	1942.2	1694.3	465.2	608.7	605	346.9	588.1
AKT1_3	453.4	462.1	349.5	351.8	491.7	524.5	554.1	444.1	133.3	150.3	200.3	67.9	180.3
AKT1_2	3642.5	3252.7	2904.7	3053.3	3797.4	4352.7	4360	3854.9	1131.1	1408.4	1505.3	724.6	1682.3
MAP2K1_2	2297.8	1989.6	1859.2	2029.2	2142.1	2455.4	2393.7	2121.7	1115.6	1163.6	1557.8	1356.4	1434.2
MAP2K1_3	2660.2	2236.5	2360.7	2367.4	2433.4	2746.4	2747.1	2342	1452.1	1396.4	1919.5	1634.3	1439
MAP2K1_4	2776.6	2544.9	2113.5	2568.6	2184.7	2506.6	2430.3	2198.2	1068.3	1006.2	1541.8	1136.4	1307.3
MAP2K1_5	2310.5	1830.8	1941.4	2040.2	1758.6	1929.5	2022.6	1700.9	761.6	657.7	1062.6	899.7	924.4
MAP2K1_6	4315.4	3457.3	3783	3842.6	3979.7	4398.8	4497.9	4171.4	2680.2	2507.2	3306.5	2823.4	2377.1
MAP2K1_7	2034.1	1669.1	1824.7	1775.1	1927.3	2255.7	2167.7	1880	995.7	903.6	1166.7	1078.6	838
MAP2K1_8	4177.7	3565.9	2850	3155.8	3443.7	4026.3	4169.3	3627.5	1747.2	1923.1	2667.4	2486.7	2624.9
MAP2K1_9	2439.2	2094.9	1719.9	1969.8	2234.4	2569.9	2556.7	2245	1225.1	1376	1780.8	1544.9	1807.6
MAP2K1_10	2490.1	2103.9	1973.5	2295.6	1848.3	2111.4	2198.7	2000.2	1599.7	1440.6	2044	1759.6	1900.9
MAP2K1_11	2722.6	2407.9	2175.7	2459.5	2657.5	3119.7	3180.4	2720.9	1759.4	1850	2406.3	2280.5	2262.6
FUStx_i56	2272.6	2059.1	1796.9	1945.6	2287.1	2653.5	2688	2314.8	915	1802.4	2142.6	940.4	2386.9
FUStx_i67	5064.8	4278.1	4170.5	4225	5183.2	5966.9	6121.7	5011.7	3068.8	3755	4239.7	2950.2	4199
FUStx_i910	5782.4	4857	5296.9	5390.5	5717.5	6381.8	6632.5	5599.4	4499.2	4626.7	5211.7	4210	5332.8
TP53_11	3668.4	3497.7	2970.5	3364.6	3333.6	3931.9	4207.5	3821	1879.8	2607.1	3545.7	4876	1777.2
TP53_10	766	765.6	579.9	666.4	704.2	849.8	844.2	668.1	380	387.6	552.6	723.1	373
TP53_9	4977	4234.2	4156.1	4455.8	4257.6	5052.2	5235.1	4471.9	2666.4	2701.1	3961.5	4417.9	1993.6
TP53_8	2582.8	2195.3	2370	2342.6	2557.6	3004.5	2998.5	2630.6	1501.4	1547.5	1785	2264.8	914.6
TP53_7	1254.5	1159.2	998.6	1143	1171.8	1303.6	1378.4	1244.7	549	634.2	789.5	1108.9	583.8
TP53_6	3661	3208.3	3093.5	3115	3565.3	4163.1	4404.3	3766.6	1613.7	1938.3	2610.9	3003.5	2057.6
TP53_5	785.3	614.3	721.5	670.7	696.1	804.3	768.7	664.3	320.6	397.5	461.1	521.7	351.8
TP53_4	1467.6	1246.8	1228.1	1269.1	1315.3	1536.6	1489.6	1266	554	610.7	781.2	909.4	632
TP53_3	2061.9	1621.5	1702.1	1765.4	1795.3	2156.2	2145.3	1703.8	524.1	1018.6	1005	954.2	747.1
TP53_2	1962.4	1728.3	1485.8	1659.1	1953.2	2290.8	2390.6	1956.9	657.5	795.9	1109.8	1185.7	802.2
NF1_1	114.1	135	61.2	76.8	103.6	127.6	122.5	104.1	65.7	120.8	92	91.6	92.2
NF1_2	4855.9	4200.2	3851.3	4407	4139.4	4953.5	4708.2	4192.7	3518.4	5904.4	3416.5	5521.4	3208.1
NF1_3	2046.4	1869.7	1719.6	2046.4	1591.3	1803.5	1754.7	1608.2	1510.7	2651.2	1334.4	2185.6	1373.2
NF1_4	3107.8	2769.3	2512.3	2729	2980.9	3535.9	3583.1	3085.9	1875.6	4328.3	1999.8	3221.6	2274.1
NF1_5	1714.7	1416.7	1470.2	1579.1	1311.3	1406.3	1445.4	1207.4	1018.2	1865.7	898.7	1779.6	1317.9
NF1_6	4440.4	4146.8	3099.9	3579.2	3663.7	4736.9	4870.8	4054.8	2382.4	4998.1	2603.5	3734.2	3080.4
NF1_7	3053.5	2919.2	2370.8	2711.9	2630.5	3059.5	3151	2685.8	1806.2	3108.9	1755	2518.7	2110.3
NF1_8	3265.6	2857.6	3034.5	3215	3018.9	3604	3726.2	3034.4	2364.1	4516.1	2469	3662.1	2487.7
NF1_9	2251.9	2011.5	2210.8	2368.4	2119.1	2432.3	2450.1	2108.8	1774.6	3548.1	1586.6	2677.7	1763.1
NF1_10	3198.3	2737.3	2781.6	3157.2	2725.3	3539.4	3463.2	2901.9	3513.1	5759.3	2688.4	4910	2854.2
NF1_11	1728.3	1510	1299.8	1457.4	1353.8	1657.8	1732.8	1424.3	1176.3	2234.6	1155.7	1626.5	1458.5
NF1_12	2538.6	2109.5	2222.6	2353.5	2224.6	2663.4	2492	2277.7	2015.6	3971	1825.1	3144.1	2241.2
NF1_13	927.7	774.5	883.2	865.7	723.8	915.3	885.3	676.9	606.9	1235.5	536.9	890.2	672.1
NF1_14	3985.8	3797.8	3524.6	3933.6	3924	4942.4	4798	4058	2111.8	5461.3	2650.8	4216.6	3393.9
NF1_15	670.3	640.6	532.9	585.5	490	644.6	695.7	574.1	540.8	929.2	455.3	842.5	598.6
NF1_16	882.8	760	708.7	814.3	607.9	742.3	742.6	627.1	579.4	1217.4	560.8	887.9	677.3
NF1_17	868.6	757.9	788	788.5	626	841.5	813.9	663.7	547.2	1153.3	585.5	1003.5	701.9
NF1_18	852.8	780.2	832.5	848.9	774.4	969.8	937.3	891	698.3	1863.4	820.2	1360.3	909.3
NF1_19	271.5	218.9	246.5	260	199.8	305.6	281.5	258.9	215.9	463.7	239	338.1	221.1
NF1_20	728.1	752.8	626.9	748.8	584.5	697.8	631.8	646.6	640.6	1249.1	601.5	953	773.4
NF1_21	1127.1	959.3	1127.5	1138.4	961	1160.4	1155.4	959.3	804.6	1792.7	776.1	1364.3	1025.1
NF1_22	99.8	103	108.3	128.5	70.6	91.5	82.5	80.4	76.5	143.1	69.8	139.4	98.8
NF1_23	561.8	474.2	504.8	552.8	408.1	499	457.9	455.1	488.3	702.3	405.6	626.5	534.2
NF1_24	625.9	521.3	565.7	609.1	468.2	508.5	535.6	462.5	462.5	805.3	435.3	662.5	590.2
NF1_25	756.8	677.9	583.8	629.7	580.4	777.9	691.1	643.7	336.3	761.4	359.6	542.8	461.1
NF1_26	3098.2	2553.4	2622	3028.8	2891.6	3482.8	3598.2	2900.5	2311.7	5564.4	2505.5	4167.1	2599.3
NF1_27	2843.8	2376.9	2681.9	2902.7	2564.9	3009.5	3212.4	2589.3	1895.7	4405.7	1991.7	3362.6	2410.6
NF1_28	3812.8	3339.1	3637.6	3896.2	3432.1	4360.3	4126.1	3594.1	2646.2	5830.3	2492.2	4396.5	2433.5
NF1_29	2925.7	2599.7	2776.5	2988.4	2526.8	3163.3	3060.6	2671.2	2041.8	3535.9	1853.9	3414.1	1724.8
NF1_30	4073.2	3524.9	3205.1	3763.9	3679.5	4409.2	4537.7	3917.7	2030.3	4666.7	2272.3	3801.4	2759.3
NF1_31	931.3	823.8	728.5	812.8	698.5	723.2	759.8	654.5	660.2	1240.7	530.1	990.1	720.2
NF1_32	3288.9	2685.8	2529	2686.9	2830.1	3359.1	3558.3	2846.2	2200.8	4358.6	2273.1	3350.5	2764.4
NF1_33	1656.5	1508.7	1376.1	1619.2	1421.7	1646.3	1758.6	1478.2	1701.7	2823.1	1360.3	2322.8	1545.2
NF1_34	2499.4	2185.7	2236.2	2362.4	2143.2	2630.9	2630.2	2188.9	1821.8	3353.8	1543.7	2753.2	1832.3
NF1_35	3597.3	3196.3	3247.7	3487.6	3177.7	3758.8	3746.8	3234.9	2924.5	5676.1	2466.2	4597.7	2731.9
NF1_36	1427.2	1285	1020.1	1157.6	1005.4	1201.8	1356.5	1078.8	732.7	1487	836.5	1229.9	864.3
NF1_37	3861.9	3469.1	3640.6	3832	4055.9	4541.9	4719.7	3967	2601	5371.9	2612	3912	2590.9
NF1_38	3916.6	3454.2	3319.7	3598.5	3902.5	4545.6	4671.9	3841.8	2538.6	5577.6	2939.8	3888.2	2529.6
NF1_39	4382.5	3825.5	3939.7	4051.5	3998.5	5194.4	4958.4	4384.7	3661	7220	3628.2	5822.4	3572.2
NF1_40	3383.6	3003.5	3171.6	3500.9	3161.4	3775.5	3683.3	3219.8	2554.6	4614.7	2402.3	3657.8	2452.3
NF1_41	3042.5	2716.2	2676.6	3017.5	2752.6	3371.8	3509.3	2720.7	2301.1	4630.6	2178.7	3436.4	2541.9
NF1_42	3294.8	2799.4	3184.3	3428	3135.4	3787.6	3576.9	3173	2854.4	4877.8	2466.5	4258.7	2584.9
NF1_43	3498.9	2975.7	2990.7	3305.1	3337	3848.5	3959.8	3305.9	2743.9	5490.3	2653.3	4114.8	3237.9
NF1_44	1889.5	1570.8	1872.3	1953.3	1596.1	1781.8	1793.8	1583.1	1971	2997.9	1553.7	2936.4	1703
NF1_45	4127.6	3571.1	3678	4115.8	3997.1	4956.5	4916.4	4240.4	4612	7695.3	3917.4	6425	4122.7
NF1_46	2454.3	1992	2112.7	2261.8	1854.2	2170.6	2301.8	1810.3	2326.7	3963.3	1983.7	3089.8	2083
NF1_47	2353.2	2121.2	2415.4	2465.1	2361.5	2672.5	2764.2	2410	2187.3	4155.3	1831.5	3260.2	1773
NF1_48	4136.5	3575.1	3255	3754.2	3296.2	4073.2	4253.8	3427.5	2059.7	4360.6	2305.2	2973.8	2160.8
NF1_49	3116.3	2925.6	2717.8	3042.7	2794.9	3427.4	3581.8	2760	2548	5026.7	2320.9	3993.2	2875.7
NF1_50	2670.3	2299.6	2368.4	2644.5	2225.3	2764	2949.1	2355.1	1819.2	3340.8	1813.3	2831	1964.2
NF1_51	2334.1	2104.9	1935.3	2094.9	2203.8	2651.5	2792.1	2252.1	1474.8	3142.1	1595.5	2244.5	1446.9
NF1_52	2934	2476.8	2595.4	2890.5	2334.9	2943.8	2876	2504.8	2044.4	4109.7	1901.3	2996.6	2180.3
NF1_53	4510.9	4074.5	3858.2	4325.2	4314.1	5238.5	5423.3	4545.9	4125	8349.5	3712.9	6162.9	4152.7
NF1_54	3458.5	2968	3049.6	3315.7	2927.3	3434.5	3398	3116	2714.7	5543.6	2509.4	4435.2	2809.1
NF1_55	3665.1	3006	3145.6	3336.2	3175.2	3832.1	3996.3	3187.1	2621.9	5046.8	2740.9	4062.7	2699.6
NF1_56	5909.4	5723.2	4404.2	5176.3	5119.9	6388	6750.4	5569.2	3961.3	8187.7	4035.6	5919.4	5227.2
NF1_57	3787.3	3345.8	3337.3	3474.6	3583.5	4207.4	3913.9	3484.1	2583	5497.7	2587	4371	2927.6
NF1_58	2636.3	2282.9	2279.9	2481.7	2513.9	3056.1	2969.8	2517.4	2204.4	5092.1	2307.6	3601.8	2255
ERBB2_8	1718.1	1514.1	1540.5	1617.7	1793.4	2005.5	2085.9	1790.9	1080.8	2397.8	1189.7	1339.5	859.6
ERBB2_18	1888.7	1696.9	1246.4	1283	1729.5	1956.2	2075.1	1781.6	473	1540.7	866.1	870.8	812.5
ERBB2_19	3532.6	3211.6	2653.2	2948.5	3349.6	3816.2	4015.4	3629.2	987.8	2728.7	1661.7	1715.2	1754.3
ERBB2_20	1867.1	1551.5	1612	1601.1	1845.1	2258	2128.9	1799	500.7	1546.3	749.3	823.8	703.2
ERBB2_21	1561.5	1330.9	1282.6	1337.4	1562.1	1714.6	1732.5	1460.8	463.2	1441.9	676.5	709.6	610.3
PPM1D_1	2728.4	2513.1	1712.7	1728.6	3160.9	3764.6	3802.3	3139.7	1588	2652.5	1994.8	2964	2320.4
PPM1D_2	3900.4	3297.3	3491.4	3648	3659.6	4365.5	4474.9	3642.5	2442.7	4856.9	2128.1	4283.4	1660.5
PPM1D_3	6787.2	6278.9	6018.3	7281.8	6347.6	7610.9	7772.7	6739.5	3955.6	6454.8	3245.1	5939	2281.6
PPM1D_4	2669.1	2315.5	2647.8	2781.3	2344.2	2715.4	2758.6	2286.5	1283.8	2498.6	1365.4	2289	1076.8
PPM1D_5	3876.4	3475.6	3598.6	4117.2	3631.4	4412	4150.8	3735.5	1752.5	3168.7	1698.1	3136.3	1384.3
PPM1D_6	7338.3	6603.8	6215.7	6734.6	7418.8	9114.9	8955.6	7671.3	3307.7	7769.7	3795.6	5733.9	3613.8
SS18tx_i89	3484	3226.3	3119.4	3225	3248.5	4156.2	3835.1	3318	2422.6	5354.6	3023.5	2788.3	3455.4
MAP2K2_11	1712.3	1565.9	1258.9	1212.9	1688.4	1901.1	2014.2	1744.2	395.6	807.9	668.6	386.2	797.2
MAP2K2_10	371.8	349.9	233.9	286.9	291.7	314.8	355.9	310.2	96	158.1	136.6	86.1	128.9
MAP2K2_9	1926.2	1679.8	1413.3	1505.8	1416.6	1768.3	1780.6	1632.3	600.1	900.9	832.2	639.2	773.4
MAP2K2_8	656.5	682	472.9	517.8	508.7	711.9	663.5	559.1	180.6	275.5	280.5	233.8	265.9
MAP2K2_7	871.2	809.7	546.4	655.9	863.2	1003.2	934.5	846.4	211.8	328	286.4	170	334.5
MAP2K2_6	1090.9	1008.2	900.3	900.3	1087.4	1212.3	1241.3	1178.9	297.1	559.3	327.3	245.5	463.2
MAP2K2_5	588.6	482.4	521.2	451.3	548.9	612.3	634	607.8	119	231.9	187.4	100.5	246
MAP2K2_4	837.9	760.3	579.5	639.6	719.4	845.4	903.5	744.3	230.8	352.8	299.9	163.6	304.3
MAP2K2_3	1007.6	893.1	787.7	850.8	865.2	1064.8	1043.7	904	358	615	435.4	443.6	345.9
MAP2K2_2	3136.7	2933.9	2361	2426.6	3187.3	3802.6	3871.4	3451.2	1145.4	2010.4	1524.2	1372.5	1318
MAP2K2_1	119.3	158.4	62.5	75.7	109.5	133.2	126.4	127.5	41.6	55.2	59.5	55.7	71.7
SMARCA4_3	1154.5	990.1	813.9	874.9	1181.5	1330.7	1249.1	1091.8	233	521.6	418.1	276.7	472
SMARCA4_4	421.1	421.4	303	336.1	370.7	426.1	441.6	384.5	159.4	205.7	195.6	131.6	170.4
SMARCA4_5	931.9	778.1	718.7	692.2	991.4	1130.9	1128.4	963.3	217.6	399.6	305.4	210.5	434
SMARCA4_6	443.9	375.5	298	367.2	378.2	413.5	454	337.9	135.3	158.7	150.9	139.1	153.4
SMARCA4_7	417.3	343	277.6	285.9	349.7	439.7	419.8	361.6	82.4	164.4	148.4	103.8	157.5
SMARCA4_8	2998.2	2718.9	2167.4	2288	2973.5	3633.4	3757.8	3245.2	1138	1671.5	1519.6	1092	1115.7
SMARCA4_9	246.2	207.5	209.9	202.9	253.8	307	313	257.1	94.7	153.7	103.5	109	83.2
SMARCA4_10	1751.5	1505	1585.8	1577	1727.6	1911.6	1930.7	1678.7	710.3	1047.1	867.9	773.2	706.5
SMARCA4_11	773.2	670.6	690.4	684.5	686.5	846.7	867.5	745	354.9	554.2	393.8	378.1	312.8
SMARCA4_12	871	740.8	633.5	635	744.8	911.9	898.4	666.7	288.9	412.1	399.3	345	336.3
SMARCA4_13	883.1	785.6	757.5	747.1	774.2	945.5	954.2	818	275.9	518.9	391	398.6	275.2
SMARCA4_14	1980	1831.4	1541.4	1725.5	1757.4	2028	2015.5	1861.6	704.4	1139	1025.7	938.7	709.9
SMARCA4_15	1102.8	994.9	950.2	980.7	1003.5	1160.8	1293.7	1066.7	515.6	779.3	682.7	594.5	437.1
SMARCA4_16	1819.7	1558.8	1653.8	1655.2	1707	1936.3	2031.1	1621	749.2	1091.7	894.6	779.2	669.2
SMARCA4_17	2853.3	2667	2478.8	2646.9	3182.7	3561.8	3483.5	3240.2	1772.7	2493.4	1976.7	1736.2	1509.5
SMARCA4_18	3060.3	2742.7	2431.4	2763.1	2660.3	3236.6	3403.1	2961.5	1318.7	1734.8	1614	1074.7	1750.6
SMARCA4_19	1703.4	1631.4	1495.7	1620.9	1760.8	2196.1	2176.1	1787.4	748.1	1187.2	832.1	633.1	1051.5
SMARCA4_20	1610.3	1337.7	1254	1254.6	1630.9	1894.1	1855.7	1563.2	623.7	1109.7	785.3	514.7	867.4
SMARCA4_21	1811.9	1612.9	1413.9	1650.2	1737.7	1982.2	2005.4	1709.8	758.6	1172.3	915.1	610.4	962.7
SMARCA4_22	535.8	471.9	506.8	399.6	500.6	534.3	532.3	440.4	209.2	328.6	213.5	180.3	256.9
SMARCA4_23	683.5	640.1	573.8	596.3	646.3	764.1	788.2	672.4	290.2	499.1	377.5	275.7	345.7
SMARCA4_24	2754.3	2452.9	1895.4	2172.6	2120.4	2457.2	2593.9	2420.3	1057.2	1695.1	1391.8	1032.6	1686.6
SMARCA4_25	4847.8	4436.4	4031.6	4272.9	4679.5	5934.2	5753.1	4841.4	2487.7	3865.9	2989.6	2200.7	2727.7
SMARCA4_26	2012.2	1863.8	1515.9	1591.5	1884	2208.2	2328.5	1893.7	1097.3	1402.7	973.3	696.4	1009.7
SMARCA4_27	732	632.2	634.6	605.9	738.2	870.9	811.4	723.8	381.9	439.8	304.4	222.2	359.5
SMARCA4_28	57.5	49.6	54.9	54.2	63.9	65.3	73.8	50.2	34.3	31.1	30.3	23.2	27.1
SMARCA4_29	1901.9	1781	1383.4	1476.1	1869	2169.4	2336.5	1860.1	1149.4	1378.5	983.7	726.4	1277.2
SMARCA4_30	378.4	337.5	328.2	303.7	321.7	360.5	402.3	298.3	163.2	201.7	112.3	100.1	172.5
SMARCA4_31	1473.4	1163.2	1085.6	1100.7	1353.5	1567.8	1594	1423.9	530.2	932.1	691.7	464.9	692.2
SMARCA4_32	2054.1	1881.6	1492.4	1660	2113.1	2456.4	2476.5	2206.4	993.6	1277	1039.3	854.2	966.9
SMARCA4_33	989.5	907.7	717.9	726.9	923.4	1053.2	1092.5	920.7	441	588.8	509.7	426	435.5
SMARCA4_34	713.7	591.4	540.4	579.5	594.2	645.1	670.5	575.5	213.5	386.1	310.8	186.3	351.2
SMARCA4_35	780.6	664.2	557.9	486.5	700.1	838.1	795.1	641.1	165.8	342.2	257.1	176.5	328.5
SMARCA4_36	1527.3	1369.3	1022.5	1158.3	1236.8	1568.4	1701.1	1442.7	558.8	865.8	824.3	629.8	596.1
ASXL1_1	310.4	341.7	165.1	164.9	324.7	397.9	401.3	372.8	153.3	161.4	295	231.2	286.7
ASXL1_2	2278.7	1948.1	1871.1	2274.4	1701.6	2080.5	2120.1	1828.4	2053.8	1790.8	1813.3	2653.7	1397
ASXL1_3	1786.2	1574.6	1714.8	1954.4	1356.8	1573.4	1690.4	1549.5	1239.4	1224	1102	1942.8	972.8
ASXL1_4	2417.1	2135	1955.1	2310.8	1960.3	2165.7	2465	2147.7	1233.7	1095.3	1421.2	1752	1246.3
ASXL1_5	1273.8	1020.6	1420.3	1338.1	1206.5	1338.5	1359.3	1150.9	629.3	728.8	784.3	830.4	571.4
ASXL1_6	2143.5	1882.7	2163.3	2503.9	1961	2357.1	2351.4	1950.3	1198.3	1237.5	1554.4	1618.5	1394.6
ASXL1_7	3214.5	2902.4	2656.8	2889.8	2764.8	3475.6	3636.5	3044.7	1846.7	1933.6	2350.8	2285.8	2486.6
ASXL1_8	107.8	103.2	87	91.4	124.2	126.6	139.1	97.8	58.1	60.3	74.8	60.2	87.9
ASXL1_9	3881.9	3540.5	3273	3350.4	3882.2	4651.6	4717.7	4045.7	2643.6	2866.3	3554.5	3259	3354.4
ASXL1_10	869.3	708.4	865.7	788.1	870.4	974.3	951.1	804.3	541.1	617.2	674	689.4	568.9
ASXL1_11	2031.5	1884.4	1809	2003.2	1512	1649.2	1759.5	1598.1	1649.7	1321.3	1366	1498.7	1422.1
ASXL1_12	3860.4	3248.5	3562.1	3537.1	4127.8	4653.7	4726.7	4010.3	2070	2296.3	2543.2	2214.5	3048.3
ERGtx_i89	3598.5	2953	3219.5	3347.8	3282.4	3776.3	3803.7	3164	2117.5	3427.3	2381.5	2487.4	3183.3
ERGtx_i78	4057.9	3370.3	3657.2	3644.1	4080.1	4633.8	4685.3	3916.6	2305.8	4025.9	2682.9	3016.2	3238.4
ERGtx_i67	4023.6	3436.1	3581.8	3645.4	4118.2	4670.1	4805.8	4049.2	2054	3386.9	2659.1	2594.8	3264
ERGtx_i56	3811.9	3178.5	3426.8	3479.4	3823.1	4307.7	4393.1	3683.8	2192.7	3717.7	2422.8	2576.6	2826.1
SMARCB1_1	681.8	660.2	305.1	362.5	619.4	843.8	829.9	705.6	305.7	242.4	468.1	264.1	386.9
SMARCB1_2	2732.1	2448.3	2240.4	2470.2	2534.2	2990.6	3113.6	2534.6	2102.2	1788.7	2133.4	1383.2	1610.3
SMARCB1_3	2252	1956.3	1906.6	2047.1	2096.2	2356.8	2364.6	2113.2	1047.1	1176.9	1328.1	913.5	1018.3
SMARCB1_4	2412.5	2258	2111.7	2338.1	2399.5	2868	2745.1	2458.9	1461.7	1459.3	1411	823	1158.1
SMARCB1_5	726.2	640.1	623.2	627.4	644.2	795.1	801.7	680.5	417.1	403.9	437.1	248.2	326.1
SMARCB1_6	2257.4	2133.2	1850.4	1927.7	2163.5	2587	2652.6	2209.8	1772.8	1530.3	1503.6	827.8	1063.1
SMARCB1_7	2745.7	2369.3	2350.1	2233.8	2752.6	3078.3	3093.8	2679.9	1423.3	1604.3	1774.3	786.8	1629.1
SMARCB1_8	1682.4	1412.3	1357.9	1366.3	1527.2	1675.7	1840.3	1605	767.5	823.2	922.5	447.3	955.1
SMARCB1_9	871	773.6	585.9	688.1	841.6	993.8	931.8	833.4	402.8	423.5	511.8	213.1	584.6
CHEK2_15	216	173	146.4	155.9	168.8	183.2	211.5	171.9	123.6	117.4	144.6	111.5	95.6
CHEK2_14	397.8	362.9	345.6	358.1	242.4	370.2	357.1	310.1	230.5	175	213.8	162	186.8
CHEK2_13	2224.3	1974.7	2005.9	2158.5	1759.7	2123.7	2216.3	1996.3	1195.6	1390.2	1503.7	1428	1381.9
CHEK2_12	2596.8	2186.6	2147.8	2415.6	2195.4	2467.3	2630.1	2140.4	1190.4	1255.7	1573.2	1373.3	1424.5
CHEK2_11	2480.2	2240.7	2249.2	2364.1	2256.7	2724.6	2711.7	2353.1	1149.3	1355.6	1562.2	1408.6	1574.1
CHEK2_10	2557.3	2207.8	2234.4	2469.7	2069.1	2488.1	2580.6	2128.5	1748.9	1287.8	1804.8	1630.1	1356.6
CHEK2_9	3404.7	3081.9	2758.3	3107.3	3173.4	4053.6	4077.5	3311.8	1258.7	1392.7	1929.5	1238	1470.1
CHEK2_8	1921.6	1747.8	1375.4	1510.6	1281	1519.8	1674.8	1401.8	706.3	634.4	962.5	593.4	726.8
CHEK2_7	2011.1	1682.8	1601.5	1729.2	1222.7	1567.4	1585.5	1365.5	956.1	873.5	1255.2	930.2	1226.9
CHEK2_6	3285.3	2786.9	2763.5	3064.8	2856.4	3258.9	3352.4	3040.8	2305.5	1859.9	2434.3	1957.7	2342.4
CHEK2_5	348.9	316.3	309.6	317.9	230.7	319.6	268.1	255.1	187.8	130.7	170.6	133	124
CHEK2_4	5579.8	4602.1	4466.7	4846.8	5303.3	6188.8	6134.8	5500.4	2346.9	2206.2	3166.7	2136.3	2534.9
CHEK2_3	3172.8	2770.7	2820.9	2980.2	2736.8	3125.8	3044.4	2632.9	1461.4	1313.9	1498.3	1120.6	1091.6
CHEK2_2	3413.2	2795.9	2970.3	3083.4	3205.1	3755.9	3819.9	3169.9	1758.3	1631.6	2174	1443.3	1370.7
EWSR1tx_i67	1844.3	1533.5	1570.8	1618.7	1790.6	2019.8	2092.4	1696.9	676.3	770.2	1057.3	802.7	820.4
EWSR1tx_i78	3196.6	2685.1	2866.5	2870.1	3197.7	3540.8	3596.2	3018.4	1562.7	1702.2	2258.8	1750.6	1967.5
EWSR1tx_i89	5192.1	4390.3	4482.6	4554.6	5347.9	6086.7	6096.4	5096.6	3550.7	3214.1	4170	3714	3913.8
EWSR1tx_i910	5189	4410.1	4424.4	4557	5299.9	6022.7	5922.2	4867	3336.7	2853.3	4044.4	3322.4	3358
BCOR_15	2437.4	2199.2	1890.2	2082.6	2784.2	3239.3	3180.9	2700.2	1097	1918.2	1753.4	1296.7	1918.9
BCORtx_i1415	1956.1	1708.8	1963.5	1962	2200	2450.6	2459.8	2170.7	1172.1	1541.6	1564	1321.5	1438.7
BCOR_14	2229.6	1856	2110.1	2032.3	2127.9	2375.6	2547.7	2174.5	1221.3	1653.9	1486.5	1347.3	1382.5
BCOR_13	635.2	575.9	514	544.5	517.6	667	660.8	618.5	315.8	380.6	424.3	292.3	364.9
BCOR_12	1416.8	1322.6	1337.6	1415.1	1277.7	1511.7	1622.4	1293.9	832.4	905.3	841.6	814	859
BCOR_11	858.3	772.7	859.4	898.2	852.4	921	1060.4	888.1	523	758.3	676	516.7	514.4
BCOR_10	968.8	860.8	863.7	864	1068.2	1213.1	1229.5	1043	518.8	664.6	665.9	377.2	761.8
BCOR_9	1792.6	1666.3	1565.5	1635.1	2159.6	2369.3	2602.3	2167	1206.1	1621.6	1399.6	979	1453.3
BCOR_8	2710.2	2492.4	2284.1	2458.3	2893	3330.6	3585.2	3090.5	1792.7	1982.6	2204.4	1320.6	2135.8
BCOR_7	898.9	767.2	785.4	740.2	897.7	957.2	996.5	834.5	425.1	555.2	532.1	339.5	621.2
BCOR_6	2802.6	2881.4	2244.6	2476	3004.4	3694.5	3793.9	3282.3	1971.9	2869	2680.9	1965.9	2414.6
BCOR_5	1446.4	1303.6	1332.9	1299.6	1145.1	1303.3	1405.5	1179.4	966.3	1020	1111.7	880.7	1068
BCOR_4	2140.1	1901.7	1878.7	1847.7	2373.1	2694.5	2783.8	2365.9	1059.1	1629.7	1527.8	974.6	1581.4
BCOR_3	1009.4	889.6	874	930.6	736.3	894.2	1006.2	835.2	548.6	700.2	696.8	540.9	604.1
BCOR_2	892.2	792.7	719.4	820.6	832	1054.6	1080.3	952.7	597	839.6	813.8	683	647.6
DDX3X_1	450.5	402.6	327.8	365.3	473.1	531.8	549.5	431.2	645.4	417.8	603.3	502.3	490.2
DDX3X_2	521.1	516.6	524.8	609.8	431.5	527.5	546.8	449	510.8	526.8	527.8	666.5	436.5
DDX3X_3	1460	1341.7	1301.4	1183.3	1309.8	1587.6	1713.9	1466.3	1596.7	1371.7	1541.4	1605.5	1283.9
DDX3X_4	1832	1498.8	1550.1	1752.9	1589.4	1882.7	1791.3	1557.6	1524.8	1699.9	1712.6	1650.9	1484.2
DDX3X_5	2017.9	1722.7	1779.5	1754.5	1993.5	2407.9	2484.2	2029	1780.3	2293.8	2170.8	2052	1673.5
DDX3X_6	1376.9	1030.3	1235.1	1214.4	1269	1458.8	1530.7	1125.3	1092.4	1257.8	1252.7	1235.9	1015.8
DDX3X_7	1571.9	1344.5	1382.4	1480.3	1337.8	1570.7	1611.5	1353	1439.1	1581.8	1654	1385.1	1365.8
DDX3X_8	1519.6	1468.7	1285.3	1322	1342.8	1604.6	1666.5	1468.4	1124.4	1237.7	1643.5	1205.9	1246.4
DDX3X_9	1448.3	1156.3	1251.1	1295.2	1369.6	1659.5	1506.2	1440.7	973.5	1069	1404.6	1071	1225.9
DDX3X_10	2741.7	2432.9	2036.2	2237.7	2526.8	3130.2	3168.7	2628.2	1620.9	2213.7	2899.4	2254.1	2781.2
DDX3X_11	1125	841.1	1078.1	1048.3	994.1	1095.9	1180.4	1023.5	743.7	819.8	835.5	761.2	792.1
DDX3X_12	1332.5	1138.5	1196	1308.2	1262.2	1483.2	1474.7	1256.1	908.9	1130.4	1249.2	1108	1349.1
DDX3X_13	1406.1	1146.3	1419.9	1400.8	1302.7	1341.2	1527.3	1214.7	1048.9	1212.6	1174	1167	1264.1
DDX3X_14	1809.7	1509.1	1694.1	1754.7	1726	1846.1	2063.8	1676.7	1631.6	1729.3	1716	1707	1640.6
DDX3X_15	1615.4	1345.2	1434.1	1477.5	1369.4	1537.8	1633.9	1338.5	1304.7	1245.8	1418.3	1306	1362
DDX3X_16	728.3	652.3	616.5	611.3	750.6	857.1	915.4	753.3	692.4	825.7	929	733.7	718.9
DDX3X_17	871.6	775.4	760.2	826.3	685.4	814.3	878.3	746.6	587.8	694	778.4	783.1	837.2
AMER1_2	2611.3	2276.3	2520.3	2359.9	2786.1	3248.1	3506.6	2734.1	870	1263.7	1176.1	627	1485.1
ATRX_35	2123.9	1744.8	2038.9	1998.6	1990.8	2271.4	2478.3	1955.3	1049.7	1291.3	1178.4	1396.3	1325.3
ATRX_34	1890.1	1613.2	1861	2062.8	1725.7	1982	2315.2	1768	1364.7	1339.5	1305.3	1442.2	1255.5
ATRX_33	1615.4	1376.8	1553.4	1616.4	1306.5	1529	1826.7	1368.9	1134	1165	1111.7	1104.2	1097.5
ATRX_32	1798	1544.6	1576.6	1566.9	1570.2	1857.4	2058.1	1451.9	1013.7	1227.6	979.7	1064.5	1176.5
ATRX_31	2944.2	2537.7	2946.3	2937.6	2565	2861.9	3135.2	2569.6	2074.6	2063.8	1964.5	2291.5	2017.4
ATRX_30	2707.9	2315	2659.8	2612.6	2456.6	3026.7	3237.6	2416.4	1802	1795.3	1750.3	1666.6	1555.6
ATRX_29	2121.4	1731.2	1940.7	2066.8	1704.5	2034.9	2239.8	1739.6	1271.6	1220.1	1237.7	1405.7	1144.9
ATRX_28	3047.7	2689	2597.4	2671.1	2822.6	3477.9	3595.4	2862.5	1955.1	2082.6	2019.5	2374.2	2498.8
ATRX_27	2748.1	2396.4	2531.5	2495.4	2112.2	2680.2	3063.7	2272.9	1371.7	1494.3	1500.1	1418.5	1435.2
ATRX_26	3158.5	2768.4	2774	2653.2	2786.4	3237.9	3628.7	2930.8	1350.1	1673.1	1420	1434.4	1435.4
ATRX_25	4840	4289.8	4141.5	4050.2	4361.3	5233.7	6018.8	4747.1	2696.1	3547	3154.4	2820.5	3279.6
ATRX_24	1228.5	1080.7	1150.7	1156.9	934.1	1220.6	1286.3	974.9	523.6	676.1	679.5	541.7	647.3
ATRX_23	2427.8	2215.1	2193.4	2353.3	2109.4	2555.4	2769.1	2191.8	1580.4	1533.6	1601.1	1696.3	1435.5
ATRX_22	1294.9	1143.2	1346.3	1348.8	956.9	1210.2	1188.2	1013.7	916.5	922.9	726.9	980.5	740.8
ATRX_21	1720.5	1521.8	1552.4	1752.2	1403	1685.6	1891.3	1415.3	1038.2	1031	971.4	993.3	1052
ATRX_20	1626.8	1448	1535.9	1605.2	1332.9	1534.9	1727.4	1391.8	954.9	1007.2	1005.4	1069.5	965.8
ATRX_19	3240	2903.1	3137.7	2958.8	2891.1	3493.9	3597.6	3139.2	2205.7	2193.7	2142.7	2320.7	2036.4
ATRX_18	3060.5	2772.6	2940.4	2974.6	2906.2	3425.7	3767.6	2888.6	1808	2035.2	2027.2	2074.2	1948.9
ATRX_17	2625.4	2337.7	2194.9	2249.7	2139.7	2714.4	2925.7	2409.8	1312	1579.6	1573.5	1632	1487.8
ATRX_16	2143.4	1890.5	2055.1	2097.4	1805.1	2299.7	2394.2	1818.6	1075.6	1181.3	1214.5	1200.2	1090.3
ATRX_15	2349.7	2166	1951.7	2036.3	2147.8	2615	2639.8	2062.4	682.8	1098.8	1100.2	885.5	1103.4
ATRX_14	2453.7	2220.2	2052.9	2101.8	1886.4	2290.2	2493	2093.8	1522.8	1587.6	1544.8	1372.8	1446.5
ATRX_13	2002.5	1590.4	1596.6	1533.6	1479.7	1863	2130.4	1614	1124.3	1244.8	1216.2	1057.2	1252.3
ATRX_12	2870	2617.5	2410.6	2441.6	2734.8	3180.9	3605.4	2789.1	1024.9	1446.6	1355.9	1147.6	1390
ATRX_11	3048.1	2813.1	2549.6	2631.8	2619.9	3202.1	3399.5	2684.4	1002.1	1424.6	1504	1183	1446
ATRX_10	1366.1	1207	1336.7	1359.3	1055.2	1298.6	1431.8	1228.8	777.6	839.6	732	814	686.9
ATRX_9	3738.5	3271.4	3370.9	3359.5	3649	4400.1	4774.2	3672.7	1864.4	2446.7	2189.6	2084.1	2550.9
ATRX_8	1073.8	900.4	1033.8	1109.7	797.7	863.4	1085.1	779.6	477.2	446.1	547.6	508.5	522.6
ATRX_7	1504.2	1325.3	1471.7	1461.9	1203.4	1437	1552	1124.7	908	924.2	840.3	1040.5	728.7
ATRX_6	3595.6	3396.9	2667.7	2828.9	3116.2	3689.5	4118.5	3203.9	1722.2	2326.5	2045.1	1567.2	2391.7
ATRX_5	2212.1	1958.1	1854.5	2115.7	1822.3	2233.2	2545.3	1809.2	1344.4	1257.5	1338.2	1273.7	1501.5
ATRX_4	2865.3	2574.3	2229.6	2322.5	2338.3	2994.7	3210.2	2594.6	1811.1	2123.8	1924.4	1819	2315
ATRX_3	3088.6	2888.7	3000.5	3149.8	2632.2	2963.2	3418	2546.2	2211.2	2035.9	2017.4	2381.1	1984.5
ATRX_2	1574.3	1453.2	1425.9	1540.4	1353.3	1606.9	1648.8	1397.7	757.7	930.1	800.7	836.8	693.8
ATRX_1	1133.8	1076.6	768.4	821.1	1229.9	1633.8	1728	1293.2	947.3	877.3	1044	838.1	807.8

## Sheet: B.Underperforming_ROI_coverage
Type	Cell blends								FFPE samples
Pool	Blends_user1				Blends_user2				FFPE pool
Exon	154592-HD728-T	154593-HD729-T	154594-HD730-T	154595-HD731-T	154592-HD728-T	154593-HD729-T	154594-HD730-T	154595-HD731-T	147227-KCH07-G-T	147228-KCH01-A-T	147229-KCH14-N-T	147230-KCH04-D-T	150748-1416701-T
WT1_3	23.1	32.2	22.9	15.6	20.4	20.8	18.9	19.3	9.2	13.7	9.2	5	18.6
BARD1_rs1048108	39	36.6	19.3	26.1	36.2	41.4	44	39.6	27.5	7.7	16.2	17.5	26.2
SMARCA4_28	53.5	49.3	52.2	49.1	59.3	59.2	68.3	46.7	31.5	29.8	30.4	23.3	24.7
RB1_1	69.1	70.9	32.9	39.3	76.6	93.2	83.3	81.2	22.3	33.9	24.8	55.2	70.5
CDKN2B_2	91.8	81.9	63.1	61.2	91	102.7	115.1	97.1	40.9	68.8	61.9	56.1	78.5
FGFR1_2	92.3	89.3	69.6	73.4	70.4	79.9	85.7	64.7	44.1	40.4	89.4	49.9	44.5
NF1_22	94.5	94.4	93.1	115.2	64.8	83.8	74.4	72.1	71	126	62	119.5	92.3
ASXL1_8	99.1	99.1	81.2	82.7	116.7	113	122.2	93.4	54.6	56.1	70	54	81.7
NF1_1	107.9	126.7	57.4	72.5	97.3	114.4	107.6	102.8	58.8	114.9	83.3	78	84.6
MAP2K2_1	112.3	149.4	58.7	67.2	103.8	123.4	112.9	116.8	39	53.2	55	48.2	68
PTPRD_1	124.9	91.9	136.1	136.8	149	162.5	147.4	129.3	119.7	121.5	128.8	115.3	89.2
WT1_1	138	7	86.9	84.4	154.4	153.8	149.1	131	26.7	36.8	35.8	14.1	67.2
ARID1B_1	147.2	143.7	77.6	76.8	163.6	197.6	200.1	168.6	45	64.5	70.6	62.5	102
CHEK2_15	191.8	160.9	130.7	141.6	151	169.7	182.2	162.6	112.6	105	127.6	94.3	90.2
CDKN2A_1A	206.8	205.3	139.4	169.4	252	266.8	295	253.7	61.8	114.6	154.9	76.4	174.8
SMARCA4_9	216.1	184	178.6	164.8	218	257.9	250.3	228.3	84.4	133.7	93.4	88.1	75.8
FGFR3tx_i1617	228.3	176.1	192	166.4	230.4	213	216.9	178.7	25	50.7	40.8	31.4	54.8
FGFR4_17	263.7	199.7	236.2	193.1	311	272.6	281.3	246.1	56.8	89.9	70.7	59.6	82.8
MYOD1_3	273.7	207.7	178.8	162.9	273.2	303.1	276.7	256.2	47.1	75.8	92.7	40.1	132.3
FGFR3tx_i1718	289	224.6	208.9	191.8	253.2	291	274.8	230	38.3	79.7	67.5	56.6	80.3
SMARCA4_30	314.5	286.1	265.5	238.2	276.4	300.2	313.8	259	138	170	96.5	82.9	154.2
MAP2K2_10	320.8	314.6	205.1	237.2	254.7	270.9	296.3	279.8	80.3	141.3	130.6	76.5	125.1
SMARCA4_7	343.7	294.1	222.6	229.5	300.4	365	338.7	314	69.8	134.1	120.4	77.8	141.6
SMARCA4_6	383.6	334.2	245.9	287.1	322.1	345.4	372.2	287.5	110.2	136.5	130	103.6	130.6

## Sheet: C.GC_content_ROI
chrom	start	end	length	name	%gc
chr1	19027208	19029692	2485	PAX7tx_i67	0.527163
chr1	27022790	27024136	1347	ARID1A_1	0.767632
chr1	27056037	27056459	423	ARID1A_2	0.50591
chr1	27057538	27058200	663	ARID1A_3	0.561086
chr1	27059062	27059388	327	ARID1A_4	0.452599
chr1	27087242	27087692	451	ARID1A_5	0.507761
chr1	27087770	27088069	300	ARID1A_6	0.51
chr1	27088538	27088915	378	ARID1A_7	0.502646
chr1	27089359	27089881	523	ARID1A_8	0.521989
chr1	27092607	27093162	556	ARID1A_9|ARID1A_10	0.442446
chr1	27094176	27094595	420	ARID1A_11	0.5
chr1	27097505	27097922	418	ARID1A_12	0.507177
chr1	27098886	27099583	698	ARID1A_13|ARID1A_14	0.501433
chr1	27099732	27100494	763	ARID1A_15|ARID1A_16|ARID1A_17	0.542595
chr1	27100715	27101816	1102	ARID1A_18	0.576225
chr1	27101963	27102303	341	ARID1A_19	0.501466
chr1	27105409	27107352	1944	ARID1A_20	0.536008
chr1	115252085	115252454	370	NRAS_4	0.424324
chr1	115256316	115256704	389	NRAS_3	0.416452
chr1	115258566	115258886	321	NRAS_2	0.436137
chr1	162688749	162689040	292	DDR2_4	0.445205
chr1	162722780	162723092	313	DDR2_5	0.472843
chr1	162724309	162724750	442	DDR2_6	0.531674
chr1	162724841	162725198	358	DDR2_7	0.455307
chr1	162725349	162725664	316	DDR2_8	0.424051
chr1	162729481	162729874	394	DDR2_9	0.489848
chr1	162730896	162731349	454	DDR2_10	0.511013
chr1	162735686	162735958	273	DDR2_11	0.454212
chr1	162736914	162737254	341	DDR2_12	0.44868
chr1	162739987	162740407	421	DDR2_13	0.491686
chr1	162741709	162742142	434	DDR2_14	0.520737
chr1	162743154	162743491	338	DDR2_15	0.426036
chr1	162745337	162745738	402	DDR2_16	0.450249
chr1	162745821	162746265	445	DDR2_17	0.453933
chr1	162748265	162748624	360	DDR2_18	0.466667
chr1	162749797	162750141	345	DDR2_19	0.475362
chr1	226251948	226252285	338	H3F3A_2	0.434911
chr1	226253252	226253615	364	H3F3A_3	0.417582
chr1	226258947	226259285	339	H3F3A_4	0.362832
chr2	16077133	16077442	310	MYCNcn_rs12478025	0.419355
chr2	16077581	16077890	310	MYCNcn_rs10173329	0.416129
chr2	16078480	16078789	310	MYCNcn_rs13034994	0.470968
chr2	16079599	16079908	310	MYCNcn_rs9653226	0.570968
chr2	16082082	16083081	1000	MYCN_2	0.724
chr2	16084262	16084748	487	MYCNcn_rs3755134|MYCNcn_rs3755135	0.38193
chr2	16085510	16086623	1114	MYCN_3|MYCNcn_rs922	0.514363
chr2	16088725	16089034	310	MYCNcn_rs10205809	0.448387
chr2	16089204	16089769	566	MYCNcn_rs55912884rs12619709|MYCNcn_rs4669018	0.469965
chr2	16090269	16090578	310	MYCNcn_rs7577066	0.509677
chr2	29419531	29419831	301	ALK_28	0.398671
chr2	29420303	29420647	345	ALK_27	0.469565
chr2	29429932	29430243	312	ALK_26	0.50641
chr2	29432547	29432849	303	ALK_25	0.50495
chr2	29436745	29437052	308	ALK_24	0.558442
chr2	29443467	29443806	340	ALK_23	0.538235
chr2	29445105	29445578	474	ALK_22|ALK_21	0.565401
chr2	29446103	29448431	2329	ALK_20|ALKtx_i1920	0.532417
chr2	158593937	158594282	346	ACVR1_11	0.430636
chr2	158594847	158595187	341	ACVR1_10	0.434018
chr2	158617287	158617694	408	ACVR1_9	0.443627
chr2	158622328	158622813	486	ACVR1_8	0.37037
chr2	158626775	158627131	357	ACVR1_7	0.442577
chr2	158630495	158630804	310	ACVR1_6	0.396774
chr2	158634538	158634959	422	ACVR1_5	0.462085
chr2	158636744	158637217	474	ACVR1_4	0.489451
chr2	158655834	158656117	284	ACVR1_3	0.359155
chr2	209101698	209101998	301	IDH1_10	0.33887
chr2	209103690	209104062	373	IDH1_9	0.394102
chr2	209104482	209104832	351	IDH1_8	0.501425
chr2	209106613	209106974	362	IDH1_7	0.450276
chr2	209108046	209108433	388	IDH1_6	0.373711
chr2	209109938	209110253	316	IDH1_5	0.332278
chr2	209112988	209113489	502	IDH1_4	0.40239
chr2	209116049	209116380	332	IDH1_3	0.379518
chr2	215595491	215595800	310	BARD1_rs16852600	0.370968
chr2	215632101	215632410	310	BARD1_rs2070094	0.380645
chr2	215635640	215635949	310	BARD1_rs3768716	0.332258
chr2	215645310	215645619	310	BARD1_rs2229571	0.425806
chr2	215672392	215672701	310	BARD1_rs6435862	0.380645
chr2	215674069	215674380	312	BARD1_rs1048108	0.676282
chr2	223084969	223086045	1077	PAX3tx_i67	0.387187
chr3	41265455	41265677	223	CTNNB1_2	0.38565
chr3	41265912	41266349	438	CTNNB1_3	0.378995
chr3	47058478	47058849	372	SETD2_21	0.505376
chr3	47059023	47059334	312	SETD2_20	0.451923
chr3	47061145	47061435	291	SETD2_19	0.450172
chr3	47079051	47079372	322	SETD2_18	0.437888
chr3	47083946	47084295	350	SETD2_17	0.402857
chr3	47087872	47088216	345	SETD2_16	0.385507
chr3	47098206	47099085	880	SETD2_15	0.464773
chr3	47103548	47103941	394	SETD2_14	0.398477
chr3	47108455	47108713	259	SETD2_13	0.34749
chr3	47125105	47125977	873	SETD2_12	0.407789
chr3	47127580	47127909	330	SETD2_11	0.433333
chr3	47129498	47129842	345	SETD2_10	0.347826
chr3	47139340	47139676	337	SETD2_9	0.391691
chr3	47142843	47143150	308	SETD2_8	0.353896
chr3	47144731	47145018	288	SETD2_7	0.322917
chr3	47147382	47147715	334	SETD2_6	0.365269
chr3	47155261	47155599	339	SETD2_5	0.39233
chr3	47158008	47158349	342	SETD2_4	0.304094
chr3	47161567	47166143	4577	SETD2_3	0.393052
chr3	47168033	47168258	226	SETD2_2	0.265487
chr3	47205239	47205519	281	SETD2_1	0.754448
chr3	178916509	178917070	562	PIK3CA_2	0.352313
chr3	178921227	178921682	456	PIK3CA_5	0.337719
chr3	178922186	178922481	296	PIK3CA_6	0.337838
chr3	178935893	178936227	335	PIK3CA_10	0.313433
chr3	178946955	178947335	381	PIK3CA_18	0.362205
chr3	178951777	178952257	481	PIK3CA_21	0.388773
chr4	1804536	1804896	361	FGFR3_8	0.700831
chr4	1805952	1806352	401	FGFR3_9	0.678304
chr4	1807673	1808005	333	FGFR3_14	0.672673
chr4	1808306	1808947	642	FGFR3tx_i1617|FGFR3tx_i1718	0.693146
chr4	41747719	41748444	726	PHOX2B_3	0.698347
chr4	41749261	41749658	398	PHOX2B_2	0.613065
chr4	41750282	41750732	451	PHOX2B_1	0.527716
chr4	55140903	55141245	343	PDGFRA_12	0.45481
chr4	55143958	55144278	321	PDGFRA_14	0.448598
chr4	55151903	55152235	333	PDGFRA_18	0.486486
chr4	55589645	55589969	325	KIT_8	0.421538
chr4	55591918	55592321	404	KIT_9	0.376238
chr4	55593279	55593813	535	KIT_10|KIT_11	0.42243
chr4	55594072	55594392	321	KIT_13	0.411215
chr4	55595396	55595756	361	KIT_14	0.373961
chr4	55599131	55599463	333	KIT_17	0.333333
chr4	55602559	55602880	322	KIT_18	0.397516
chr4	153243928	153244406	479	FBXW7_12	0.402923
chr4	153245231	153245651	421	FBXW7_11	0.384798
chr4	153247053	153247488	436	FBXW7_10	0.392202
chr4	153249255	153249646	392	FBXW7_9	0.362245
chr4	153250719	153251042	324	FBXW7_8	0.317901
chr4	153251779	153252125	347	FBXW7_7	0.360231
chr4	153253643	153253976	334	FBXW7_6	0.311377
chr4	153258849	153259193	345	FBXW7_5	0.347826
chr4	153267977	153268328	352	FBXW7_4	0.375
chr4	153271089	153271381	293	FBXW7_3	0.286689
chr4	153332350	153333060	711	FBXW7_2	0.417722
chr4	183245069	183245510	442	TENM3_1	0.484163
chr4	183267699	183268187	489	TENM3_2	0.449898
chr4	183521972	183522419	448	TENM3_3	0.450893
chr4	183549699	183550147	449	TENM3_4	0.391982
chr4	183574819	183575151	333	TENM3_5	0.378378
chr4	183594053	183594477	425	TENM3_6	0.352941
chr4	183600714	183601134	421	TENM3_7	0.448931
chr4	183601296	183601995	700	TENM3_8|TENM3_9	0.441429
chr4	183602862	183603272	411	TENM3_10	0.394161
chr4	183609214	183609609	396	TENM3_11	0.517677
chr4	183635135	183635491	357	TENM3_12	0.436975
chr4	183650013	183650439	427	TENM3_13	0.395785
chr4	183651248	183651577	330	TENM3_14	0.381818
chr4	183651926	183652397	472	TENM3_15	0.402542
chr4	183657856	183658333	478	TENM3_16	0.361925
chr4	183659449	183659802	354	TENM3_17	0.415254
chr4	183664218	183664677	460	TENM3_18	0.421739
chr4	183672848	183673290	443	TENM3_19	0.433409
chr4	183674498	183674862	365	TENM3_20	0.364384
chr4	183675433	183676517	1085	TENM3_21	0.41659
chr4	183694520	183694905	386	TENM3_22	0.414508
chr4	183695966	183696411	446	TENM3_23	0.482063
chr4	183710141	183710647	507	TENM3_24	0.435897
chr4	183713322	183715143	1822	TENM3_25	0.427003
chr4	183717685	183718025	341	TENM3_26	0.357771
chr4	183720644	183721610	967	TENM3_27	0.687694
chr5	67522399	67522942	544	PIK3R1_2	0.426471
chr5	67569113	67569415	303	PIK3R1_3	0.415842
chr5	67569662	67569946	285	PIK3R1_4	0.442105
chr5	67575325	67575666	342	PIK3R1_5	0.356725
chr5	67576251	67576939	689	PIK3R1_6|PIK3R1_7	0.354136
chr5	67587982	67588294	313	PIK3R1_8	0.345048
chr5	67588824	67589416	593	PIK3R1_9|PIK3R1_10	0.323777
chr5	67589432	67589767	336	PIK3R1_11	0.27381
chr5	67590259	67590611	353	PIK3R1_12	0.359773
chr5	67590871	67591421	551	PIK3R1_13|PIK3R1_14	0.366606
chr5	67591894	67592274	381	PIK3R1_15	0.459318
chr5	67593135	67593534	400	PIK3R1_16	0.47
chr5	112043310	112043684	375	APC_1	0.666667
chr5	112090465	112090827	363	APC_2	0.333333
chr5	112101918	112102212	295	APC_3	0.308475
chr5	112102781	112103192	412	APC_4	0.322816
chr5	112111221	112111539	319	APC_5	0.288401
chr5	112116382	112116705	324	APC_6	0.311728
chr5	112128038	112128331	294	APC_7	0.306122
chr5	112136871	112137185	315	APC_8	0.339683
chr5	112151087	112151395	309	APC_9	0.404531
chr5	112154558	112155146	589	APC_10	0.417657
chr5	112157488	112157793	306	APC_11	0.297386
chr5	112162700	112163049	350	APC_12	0.328571
chr5	112163521	112163808	288	APC_13	0.375
chr5	112164448	112164774	327	APC_14	0.296636
chr5	112170543	112170967	425	APC_15	0.341176
chr5	112173145	112179940	6796	APC_16	0.402443
chr5	131396324	131396633	310	IL3_rs40401	0.564516
chr5	176516499	176516799	301	FGFR4_2	0.61794
chr5	176517286	176518210	925	FGFR4_3|FGFR4_4|FGFR4_5	0.591351
chr5	176518581	176518914	334	FGFR4_6	0.616766
chr5	176519217	176519890	674	FGFR4_7|FGFR4_8	0.639466
chr5	176520034	176520881	848	FGFR4_9|FGFR4_10|FGFR4_11	0.647406
chr5	176522226	176522829	604	FGFR4_12|FGFR4_13	0.642384
chr5	176522953	176523463	511	FGFR4_14|FGFR4_15	0.634051
chr5	176523500	176523847	348	FGFR4_16	0.649425
chr5	176524188	176524782	595	FGFR4_17|FGFR4_18	0.660504
chr6	22125810	22126119	310	CASC15_rs4712653	0.387097
chr6	22139850	22140159	310	CASC15_rs6939340	0.364516
chr6	26031773	26032393	621	HIST1H3B_1	0.52818
chr6	26045534	26046155	622	HIST1H3C_1	0.533762
chr6	117642453	117647491	5039	ROS1tx_i3435|ROS1tx_i3334	0.339155
chr6	117650505	117658439	7935	ROS1tx_i3132	0.400378
chr6	157098959	157100710	1752	ARID1B_1	0.747146
chr6	157150256	157150660	405	ARID1B_2	0.479012
chr6	157192643	157192891	249	ARID1B_3	0.465863
chr6	157222405	157222764	360	ARID1B_4	0.513889
chr6	157256495	157256815	321	ARID1B_5	0.358255
chr6	157405691	157406144	454	ARID1B_6	0.473568
chr6	157431501	157431800	300	ARID1B_7	0.46
chr6	157454057	157454446	390	ARID1B_8	0.438462
chr6	157469653	157470190	538	ARID1B_9	0.552045
chr6	157488069	157488424	356	ARID1B_10	0.561798
chr6	157495037	157495356	320	ARID1B_11	0.490625
chr6	157501998	157502417	420	ARID1B_12	0.507143
chr6	157505260	157505674	415	ARID1B_13	0.527711
chr6	157510671	157511019	349	ARID1B_14	0.464183
chr6	157511067	157511449	383	ARID1B_15	0.506527
chr6	157517194	157517554	361	ARID1B_16	0.448753
chr6	157519840	157520146	307	ARID1B_17	0.504886
chr6	157521734	157522727	994	ARID1B_18	0.535211
chr6	157524895	157525235	341	ARID1B_19	0.419355
chr6	157527196	157529130	1935	ARID1B_20	0.515762
chr7	22766491	22766800	310	IL6_rs1800795	0.43871
chr7	55240571	55240922	352	EGFR_17	0.599432
chr7	55241509	55241841	333	EGFR_18	0.570571
chr7	55242310	55242618	309	EGFR_19	0.508091
chr7	55248881	55249276	396	EGFR_20	0.583333
chr7	55259307	55259672	366	EGFR_21	0.538251
chr7	92244349	92244705	357	CDK6_8	0.467787
chr7	92247281	92247626	346	CDK6_7	0.468208
chr7	92252245	92252505	261	CDK6_6	0.302682
chr7	92300635	92300954	320	CDK6_5	0.4625
chr7	92354835	92355212	378	CDK6_4	0.428571
chr7	92403905	92404250	346	CDK6_3	0.367052
chr7	92462300	92462742	443	CDK6_2	0.72009
chr7	140452970	140453298	329	BRAF_15	0.355623
chr7	140481271	140481598	328	BRAF_11	0.371951
chr7	140487280	140494212	6933	BRAFtx_i89	0.378047
chr8	38271041	38271912	872	FGFR1_18|FGFR1_17|FGFR1_16	0.636468
chr8	38271972	38272524	553	FGFR1_15|FGFR1_14	0.573237
chr8	38273283	38273683	401	FGFR1_13	0.613466
chr8	38274719	38275039	321	FGFR1_12	0.545171
chr8	38275283	38275614	332	FGFR1_11	0.536145
chr8	38275641	38275996	356	FGFR1_10	0.542135
chr8	38276946	38279564	2619	FGFR1_9|FGFR1tx_i89|FGFR1_8	0.558228
chr8	38281922	38282322	401	FGFR1_7	0.578554
chr8	38283535	38283868	334	FGFR1_6	0.556886
chr8	38285334	38285716	383	FGFR1_5	0.519582
chr8	38285759	38287571	1813	FGFR1_4|FGFR1tx_i34|FGFR1_3	0.563155
chr8	38314769	38315069	301	FGFR1_2	0.571429
chr8	71060614	71068310	7697	NCOA2tx_i1112	0.372353
chr8	123963646	123966368	2723	ZHX2_3	0.545354
chr9	8317770	8318047	278	PTPRD_35	0.410072
chr9	8319726	8320071	346	PTPRD_34	0.459538
chr9	8331477	8331841	365	PTPRD_33	0.432877
chr9	8338817	8339152	336	PTPRD_32	0.392857
chr9	8340238	8340574	337	PTPRD_31	0.412463
chr9	8340985	8341373	389	PTPRD_30	0.365039
chr9	8341588	8342083	496	PTPRD_29	0.372984
chr9	8375831	8376195	365	PTPRD_28	0.416438
chr9	8376502	8376831	330	PTPRD_27	0.393939
chr9	8389127	8389512	386	PTPRD_26	0.419689
chr9	8404432	8404765	334	PTPRD_25	0.338323
chr9	8436487	8436794	308	PTPRD_24	0.318182
chr9	8449620	8449942	323	PTPRD_23	0.417957
chr9	8460306	8460676	371	PTPRD_22	0.38814
chr9	8465361	8465780	420	PTPRD_21	0.383333
chr9	8470890	8471190	301	PTPRD_20	0.415282
chr9	8484014	8484483	470	PTPRD_19	0.380851
chr9	8485122	8485429	308	PTPRD_18	0.38961
chr9	8485657	8486454	798	PTPRD_17	0.462406
chr9	8492757	8493084	328	PTPRD_16	0.442073
chr9	8497137	8497373	237	PTPRD_15	0.324895
chr9	8499542	8499945	404	PTPRD_14	0.403465
chr9	8500649	8501164	516	PTPRD_13	0.430233
chr9	8504156	8504510	355	PTPRD_12	0.416901
chr9	8507196	8507539	344	PTPRD_11	0.424419
chr9	8517743	8518534	792	PTPRD_10	0.444444
chr9	8521172	8521651	480	PTPRD_9	0.41875
chr9	8523408	8523629	222	PTPRD_8	0.373874
chr9	8524820	8525140	321	PTPRD_7	0.457944
chr9	8526522	8526749	228	PTPRD_6	0.385965
chr9	8527240	8527458	219	PTPRD_5	0.283105
chr9	8528486	8528884	399	PTPRD_4	0.390977
chr9	8633212	8633563	352	PTPRD_3	0.417614
chr9	8636594	8636949	356	PTPRD_2	0.429775
chr9	8733675	8733948	274	PTPRD_1	0.551095
chr9	21968097	21968346	250	CDKN2A_3A	0.504
chr9	21968619	21968875	257	CDKN2A_3B	0.548638
chr9	21970796	21971312	517	CDKN2A_2	0.65764
chr9	21974297	21974931	635	CDKN2A_1B	0.6
chr9	21994033	21994435	403	CDKN2A_1A	0.647643
chr9	22005880	22006351	472	CDKN2B_2	0.658898
chr9	22008692	22009467	776	CDKN2B_1	0.685567
chr9	98209089	98209838	750	PTCH1_23	0.650667
chr9	98211246	98211710	465	PTCH1_22	0.612903
chr9	98212018	98212327	310	PTCH1_21	0.554839
chr9	98215655	98216007	353	PTCH1_20	0.543909
chr9	98218453	98218800	348	PTCH1_19	0.557471
chr9	98220190	98220680	491	PTCH1_18	0.529532
chr9	98221777	98222170	394	PTCH1_17	0.527919
chr9	98224033	98224385	353	PTCH1_16	0.569405
chr9	98229293	98229812	520	PTCH1_15	0.463462
chr9	98230928	98231540	613	PTCH1_14	0.517129
chr9	98231990	98232318	329	PTCH1_13	0.43465
chr9	98238211	98238546	336	PTCH1_12	0.547619
chr9	98238936	98239244	309	PTCH1_11	0.433657
chr9	98239724	98240089	366	PTCH1_10	0.551913
chr9	98240232	98240573	342	PTCH1_9	0.5
chr9	98241177	98241534	358	PTCH1_8	0.488827
chr9	98242146	98242477	332	PTCH1_7	0.433735
chr9	98242567	98242975	409	PTCH1_6	0.469438
chr9	98244126	98244590	465	PTCH1_5|PTCH1_4	0.36129
chr9	98247862	98248261	400	PTCH1_3	0.45
chr9	98268584	98268986	403	PTCH1_2	0.645161
chr9	135771517	135772246	730	TSC1_23	0.535616
chr9	135772466	135773102	637	TSC1_22|TSC1_21	0.414443
chr9	135775997	135776329	333	TSC1_20	0.462462
chr9	135776871	135777191	321	TSC1_19	0.492212
chr9	135777887	135778279	393	TSC1_18	0.468193
chr9	135778933	135779309	377	TSC1_17	0.501326
chr9	135779693	135779946	254	TSC1_16	0.440945
chr9	135780863	135781631	769	TSC1_15	0.520156
chr9	135782013	135782327	315	TSC1_14	0.396825
chr9	135782583	135782862	280	TSC1_13	0.375
chr9	135785853	135786184	332	TSC1_12	0.481928
chr9	135786284	135786605	322	TSC1_11	0.428571
chr9	135786735	135787060	326	TSC1_10	0.429448
chr9	135787564	135787949	386	TSC1_9	0.406736
chr9	135796645	135796928	284	TSC1_8	0.373239
chr9	135797101	135797465	365	TSC1_7	0.410959
chr9	135798630	135798984	355	TSC1_6	0.44507
chr9	135800869	135801231	363	TSC1_5	0.38292
chr9	135802483	135802796	314	TSC1_4	0.420382
chr9	135804049	135804364	316	TSC1_3	0.462025
chr10	43609019	43610032	1014	RETtx_i1011	0.577909
chr10	43610080	43612136	2057	RETtx_i1112	0.608167
chr10	89624122	89624410	289	PTEN_1	0.484429
chr10	89653677	89653971	295	PTEN_2	0.291525
chr10	89685165	89685419	255	PTEN_3	0.262745
chr10	89690698	89690951	254	PTEN_4	0.311024
chr10	89692665	89693113	449	PTEN_5	0.345212
chr10	89711770	89712121	352	PTEN_6	0.340909
chr10	89717505	89717881	377	PTEN_7	0.344828
chr10	89720546	89720980	435	PTEN_8	0.298851
chr10	89724939	89725334	396	PTEN_9	0.323232
chr10	104263805	104264196	392	SUFU_1	0.688776
chr10	104268821	104269165	345	SUFU_2	0.495652
chr10	104309622	104309968	347	SUFU_3	0.475504
chr10	104352234	104352586	353	SUFU_4	0.575071
chr10	104353288	104353583	296	SUFU_5	0.60473
chr10	104353645	104353927	283	SUFU_6	0.540636
chr10	104356792	104357155	364	SUFU_7	0.552198
chr10	104359085	104359406	322	SUFU_8	0.568323
chr10	104374920	104375264	345	SUFU_9	0.57971
chr10	104376942	104377290	349	SUFU_10	0.573066
chr10	104386827	104387105	279	SUFU_11	0.451613
chr10	104389718	104390017	300	SUFU_12	0.556667
chr10	123239266	123245151	5886	FGFR2_18|FGFR2tx_i1718|FGFR2_17|FGFR2tx_i1617|FGFR2_16	0.438668
chr10	123246763	123247043	281	FGFR2_15	0.412811
chr10	123247400	123247732	333	FGFR2_14	0.408408
chr10	123255941	123256341	401	FGFR2_13	0.46384
chr10	123257904	123258224	321	FGFR2_12	0.423676
chr10	123260235	123260566	332	FGFR2_11	0.518072
chr10	123263199	123263560	362	FGFR2_10	0.491713
chr10	123274526	123274938	413	FGFR2_9	0.496368
chr10	123276728	123277082	355	FGFR2_8	0.467606
chr10	123279388	123279788	401	FGFR2_7	0.53616
chr10	123298001	123298334	334	FGFR2_6	0.449102
chr10	123310699	123311078	380	FGFR2_5	0.455263
chr10	123323911	123324198	288	FGFR2_4	0.479167
chr10	123324847	123325323	477	FGFR2_3	0.519916
chr10	123353118	123353436	319	FGFR2_2	0.501567
chr11	532531	532860	330	HRAS_5	0.681818
chr11	533348	534049	702	HRAS_4|HRAS_3	0.652422
chr11	534107	534427	321	HRAS_2	0.676012
chr11	8252699	8253008	310	LMO1_rs110419	0.603226
chr11	17741225	17742064	840	MYOD1_1	0.688095
chr11	17742344	17742632	289	MYOD1_2	0.650519
chr11	17742697	17743160	464	MYOD1_3	0.668103
chr11	32410499	32410830	332	WT1_10	0.496988
chr11	32413413	32413715	303	WT1_9	0.448845
chr11	32414107	32414406	300	WT1_8	0.436667
chr11	32417698	32418058	361	WT1_7	0.518006
chr11	32421389	32421695	307	WT1_6	0.534202
chr11	32437931	32438191	261	WT1_5	0.54023
chr11	32439018	32439305	288	WT1_4	0.357639
chr11	32449397	32449709	313	WT1_3	0.696486
chr11	32449938	32450270	333	WT1_2	0.627628
chr11	32456141	32456996	856	WT1_1	0.720794
chr11	65626547	65626856	310	CFL1_rs1939212	0.587097
chr11	108098247	108098720	474	ATM_2|ATM_3	0.295359
chr11	108099800	108100155	356	ATM_4	0.308989
chr11	108106292	108106666	375	ATM_5	0.328
chr11	108114575	108114950	376	ATM_6	0.284574
chr11	108115410	108115858	449	ATM_7	0.340757
chr11	108117586	108117959	374	ATM_8	0.328877
chr11	108119555	108119934	380	ATM_9	0.352632
chr11	108121323	108121904	582	ATM_10	0.365979
chr11	108122459	108122863	405	ATM_11	0.360494
chr11	108123439	108123744	306	ATM_12	0.294118
chr11	108124436	108124871	436	ATM_13	0.353211
chr11	108126837	108127172	336	ATM_14	0.291667
chr11	108128103	108128438	336	ATM_15	0.348214
chr11	108129608	108129907	300	ATM_16	0.3
chr11	108137793	108138174	382	ATM_17	0.379581
chr11	108139032	108139441	410	ATM_18	0.356098
chr11	108141686	108142238	553	ATM_19|ATM_20	0.358047
chr11	108143154	108143684	531	ATM_21|ATM_22	0.33145
chr11	108150113	108150440	328	ATM_23	0.332317
chr11	108151617	108152000	384	ATM_24	0.315104
chr11	108153332	108153711	380	ATM_25	0.289474
chr11	108154849	108155305	457	ATM_26	0.304158
chr11	108158222	108158547	326	ATM_27	0.337423
chr11	108159599	108159935	337	ATM_28	0.296736
chr11	108160224	108160633	410	ATM_29	0.3
chr11	108163241	108163625	385	ATM_30	0.337662
chr11	108163935	108164309	375	ATM_31	0.269333
chr11	108165549	108165891	343	ATM_32	0.338192
chr11	108167909	108168214	306	ATM_33	0.316993
chr11	108170336	108170717	382	ATM_34	0.332461
chr11	108172270	108172621	352	ATM_35	0.321023
chr11	108173475	108173861	387	ATM_36	0.330749
chr11	108175297	108175684	388	ATM_37	0.32732
chr11	108178519	108178816	298	ATM_38	0.389262
chr11	108180782	108181147	366	ATM_39	0.306011
chr11	108183033	108183330	298	ATM_40	0.312081
chr11	108186445	108186945	501	ATM_41|ATM_42	0.365269
chr11	108187995	108188353	359	ATM_43	0.32312
chr11	108190576	108190890	315	ATM_44	0.292063
chr11	108191923	108192252	330	ATM_45	0.39697
chr11	108195932	108196376	445	ATM_46	0.341573
chr11	108196680	108197057	378	ATM_47	0.335979
chr11	108198267	108198590	324	ATM_48	0.361111
chr11	108199643	108200070	428	ATM_49	0.32243
chr11	108200836	108201253	418	ATM_50	0.380383
chr11	108202066	108202389	324	ATM_51	0.305556
chr11	108202501	108202869	369	ATM_52	0.311653
chr11	108203384	108203732	349	ATM_53	0.320917
chr11	108204508	108204800	293	ATM_54	0.31058
chr11	108205591	108205941	351	ATM_55	0.324786
chr11	108206467	108206793	327	ATM_56	0.382263
chr11	108213844	108214203	360	ATM_57	0.352778
chr11	108216365	108216740	376	ATM_58	0.319149
chr11	108217901	108218197	297	ATM_59	0.299663
chr11	108224388	108224712	325	ATM_60	0.412308
chr11	108225433	108225706	274	ATM_61	0.354015
chr11	108235704	108236340	637	ATM_62|ATM_63	0.381476
chr12	12006391	12022462	16072	ETV6tx_i45	0.432491
chr12	25378443	25378812	370	KRAS_4	0.316216
chr12	25380063	25380451	389	KRAS_3	0.33419
chr12	25398103	25398423	321	KRAS_2	0.339564
chr12	49415458	49416241	784	KMT2D_54|KMT2D_53|KMT2D_52	0.519133
chr12	49416268	49416763	496	KMT2D_51	0.556452
chr12	49418256	49418834	579	KMT2D_50|KMT2D_49	0.545769
chr12	49419860	49421210	1351	KMT2D_48	0.582531
chr12	49421481	49422029	549	KMT2D_47|KMT2D_46	0.577413
chr12	49422506	49423364	859	KMT2D_45|KMT2D_44|KMT2D_43	0.540163
chr12	49423958	49428823	4866	KMT2D_42|KMT2D_41|KMT2D_40|KMT2D_39|KMT2D_38|KMT2D_37|KMT2D_36|KMT2D_35	0.585286
chr12	49430803	49432877	2075	KMT2D_34	0.578795
chr12	49432900	49435593	2694	KMT2D_33|KMT2D_32|KMT2D_31|KMT2D_30	0.625093
chr12	49435595	49436218	624	KMT2D_29|KMT2D_28	0.596154
chr12	49436239	49438410	2172	KMT2D_27|KMT2D_26|KMT2D_25|KMT2D_24|KMT2D_23|KMT2D_22|KMT2D_21|KMT2D_20	0.562615
chr12	49438422	49438853	432	KMT2D_19	0.5625
chr12	49439598	49440678	1081	KMT2D_18|KMT2D_17|KMT2D_16|KMT2D_15	0.543941
chr12	49441643	49441957	315	KMT2D_14	0.530159
chr12	49442337	49442657	321	KMT2D_13	0.46729
chr12	49442783	49443106	324	KMT2D_12	0.549383
chr12	49443360	49447529	4170	KMT2D_11|KMT2D_10|KMT2D_9|KMT2D_8|KMT2D_7|KMT2D_6	0.589209
chr12	49447656	49448914	1259	KMT2D_5|KMT2D_4|KMT2D_3|KMT2D_2	0.550437
chr12	49448954	49449212	259	KMT2D_1	0.471042
chr12	58142203	58142505	303	CDK4_8	0.458746
chr12	58142860	58143392	533	CDK4_7|CDK4_6	0.5197
chr12	58144334	58145605	1272	CDK4_5|CDK4_4|CDK4_3|CDK4_2	0.503931
chr12	69202153	69202376	224	MDM2_1	0.651786
chr12	69202883	69203177	295	MDM2_2	0.332203
chr12	69207229	69207513	285	MDM2_3	0.34386
chr12	69210487	69210830	344	MDM2_4	0.325581
chr12	69214000	69214259	260	MDM2_5	0.280769
chr12	69218038	69218536	499	MDM2_6|MDM2_7	0.362725
chr12	69222446	69222816	371	MDM2_8	0.363881
chr12	69229504	69229869	366	MDM2_9	0.344262
chr12	69230347	69230634	288	MDM2_10	0.305556
chr12	69232949	69233734	786	MDM2_11	0.381679
chr12	112883975	112884307	333	PTPN11_2	0.405405
chr12	112888017	112888421	405	PTPN11_3	0.42963
chr12	112890894	112891296	403	PTPN11_4	0.384615
chr12	112892263	112892589	327	PTPN11_5	0.357798
chr12	112893649	112893972	324	PTPN11_6	0.342593
chr12	112910643	112910949	307	PTPN11_7	0.387622
chr12	112915350	112915924	575	PTPN11_8|PTPN11_9	0.384348
chr12	112919773	112920114	342	PTPN11_10	0.385965
chr12	112924174	112924538	365	PTPN11_11	0.545205
chr12	112926142	112926419	278	PTPN11_12	0.435252
chr12	112926723	112927084	362	PTPN11_13	0.461326
chr12	112939843	112940165	323	PTPN11_14	0.390093
chr12	112942394	112942673	280	PTPN11_15	0.353571
chr13	48877944	48878290	347	RB1_1	0.763689
chr13	48881311	48881647	337	RB1_2	0.281899
chr13	48916630	48916955	326	RB1_3	0.306748
chr13	48919111	48919440	330	RB1_4	0.269697
chr13	48921856	48922104	249	RB1_5	0.269076
chr13	48922987	48923264	278	RB1_6	0.266187
chr13	48934048	48934368	321	RB1_7	0.327103
chr13	48936846	48937198	353	RB1_8	0.300283
chr13	48938925	48939212	288	RB1_9	0.298611
chr13	48941525	48941844	320	RB1_10	0.28125
chr13	48942558	48942845	288	RB1_11	0.291667
chr13	48947436	48947733	298	RB1_12	0.278523
chr13	48950949	48951275	327	RB1_13	0.314985
chr13	48953625	48953891	267	RB1_14	0.40824
chr13	48954084	48954482	399	RB1_15|RB1_16	0.26817
chr13	48955278	48955684	407	RB1_17	0.316953
chr13	49027024	49027352	329	RB1_18	0.319149
chr13	49030235	49030590	356	RB1_19	0.365169
chr13	49033719	49034074	356	RB1_20	0.365169
chr13	49037762	49038076	315	RB1_21	0.279365
chr13	49039029	49039609	581	RB1_22|RB1_23	0.328744
chr13	49047391	49047631	241	RB1_24	0.26971
chr13	49050732	49051084	353	RB1_25	0.396601
chr13	49051386	49051645	260	RB1_26	0.303846
chr13	49054029	49054312	284	RB1_27	0.422535
chr14	95556730	95557105	376	DICER1_28	0.396277
chr14	95557266	95557807	542	DICER1_27|DICER1_26	0.369004
chr14	95560120	95560598	479	DICER1_25	0.469729
chr14	95562057	95563155	1099	DICER1_24	0.43949
chr14	95566012	95566377	366	DICER1_23	0.363388
chr14	95569578	95570568	991	DICER1_22	0.410696
chr14	95571303	95571688	386	DICER1_21	0.396373
chr14	95571910	95572225	316	DICER1_20	0.338608
chr14	95572273	95572665	393	DICER1_19	0.386768
chr14	95573840	95574535	696	DICER1_18|DICER1_17	0.372126
chr14	95574556	95574945	390	DICER1_16	0.379487
chr14	95577549	95577898	350	DICER1_15	0.402857
chr14	95578404	95578689	286	DICER1_14	0.34965
chr14	95579324	95579666	343	DICER1_13	0.344023
chr14	95581899	95582263	365	DICER1_12	0.410959
chr14	95582685	95583137	453	DICER1_11	0.335541
chr14	95583854	95584196	343	DICER1_10	0.349854
chr14	95590428	95591110	683	DICER1_9	0.383602
chr14	95592812	95593190	379	DICER1_8	0.290237
chr14	95595704	95596074	371	DICER1_7	0.345013
chr14	95596290	95596634	345	DICER1_6	0.321739
chr14	95597741	95598081	341	DICER1_5	0.354839
chr14	95598747	95599119	373	DICER1_4	0.335121
chr14	95599547	95599900	354	DICER1_3	0.40113
chr14	105236573	105236862	290	AKT1_13	0.603448
chr14	105236977	105237289	313	AKT1_12	0.552716
chr14	105238597	105238894	298	AKT1_11	0.630872
chr14	105239110	105240022	913	AKT1_10|AKT1_9|AKT1_8	0.64184
chr14	105240144	105240422	279	AKT1_7	0.673835
chr14	105241170	105241649	480	AKT1_6|AKT1_5	0.635417
chr14	105241884	105242241	358	AKT1_4	0.645251
chr14	105242891	105243212	322	AKT1_3	0.673913
chr14	105246320	105246658	339	AKT1_2	0.616519
chr15	66727260	66727680	421	MAP2K1_2	0.501188
chr15	66728979	66729335	357	MAP2K1_3	0.492997
chr15	66735513	66735800	288	MAP2K1_4	0.40625
chr15	66736889	66737150	262	MAP2K1_5	0.30916
chr15	66773988	66774322	335	MAP2K1_6	0.546269
chr15	66777223	66777634	412	MAP2K1_7	0.543689
chr15	66779461	66779735	275	MAP2K1_8	0.447273
chr15	66781448	66781719	272	MAP2K1_9	0.488971
chr15	66781951	66782206	256	MAP2K1_10	0.441406
chr15	66782735	66783058	324	MAP2K1_11	0.5
chr16	31195613	31196364	752	FUStx_i56	0.488032
chr16	31196396	31198227	1832	FUStx_i67	0.430677
chr16	31200443	31201090	648	FUStx_i910	0.391975
chr17	7572822	7573113	292	TP53_11	0.527397
chr17	7573822	7574138	317	TP53_10	0.526814
chr17	7576748	7577260	513	TP53_9|TP53_8	0.500975
chr17	7577394	7577713	320	TP53_7	0.553125
chr17	7578072	7578659	588	TP53_6|TP53_5	0.566327
chr17	7579207	7580017	811	TP53_4|TP53_3|TP53_2	0.583231
chr17	29422223	29422492	270	NF1_1	0.751852
chr17	29482896	29483249	354	NF1_2	0.319209
chr17	29485923	29486216	294	NF1_3	0.346939
chr17	29490099	29490499	401	NF1_4	0.341646
chr17	29496804	29497120	317	NF1_5	0.337539
chr17	29508335	29508612	278	NF1_6	0.294964
chr17	29508623	29508908	286	NF1_7	0.29021
chr17	29509421	29509788	368	NF1_8	0.339674
chr17	29527335	29527718	384	NF1_9	0.335937
chr17	29527950	29528282	333	NF1_10	0.351351
chr17	29528324	29528608	285	NF1_11	0.291228
chr17	29533153	29533494	342	NF1_12	0.377193
chr17	29541364	29541708	345	NF1_13	0.307246
chr17	29545918	29546241	324	NF1_14	0.404321
chr17	29548763	29549052	290	NF1_15	0.286207
chr17	29550357	29550690	334	NF1_16	0.317365
chr17	29552008	29552373	366	NF1_17	0.36612
chr17	29553348	29553807	460	NF1_18	0.445652
chr17	29554131	29554414	284	NF1_19	0.478873
chr17	29554436	29554729	294	NF1_20	0.346939
chr17	29555938	29556588	651	NF1_21	0.40553
chr17	29556748	29557097	350	NF1_22	0.36
chr17	29557173	29557505	333	NF1_23	0.327327
chr17	29557755	29558048	294	NF1_24	0.336735
chr17	29558986	29559312	327	NF1_25	0.360856
chr17	29559613	29560336	724	NF1_26|NF1_27	0.411602
chr17	29562524	29563144	621	NF1_28|NF1_29	0.378422
chr17	29575897	29576242	346	NF1_30	0.361272
chr17	29579851	29580123	273	NF1_31	0.336996
chr17	29585257	29585625	369	NF1_32	0.363144
chr17	29585945	29586252	308	NF1_33	0.308442
chr17	29587282	29587638	357	NF1_34	0.347339
chr17	29588624	29588980	357	NF1_35	0.392157
chr17	29592142	29592462	321	NF1_36	0.302181
chr17	29652733	29653375	643	NF1_37	0.395023
chr17	29654412	29654962	551	NF1_38	0.421053
chr17	29657209	29657621	413	NF1_39	0.324455
chr17	29661751	29662154	404	NF1_40	0.361386
chr17	29663246	29664037	792	NF1_41|NF1_42	0.348485
chr17	29664281	29664705	425	NF1_43	0.331765
chr17	29664732	29665262	531	NF1_44|NF1_45	0.3258
chr17	29665617	29665928	312	NF1_46	0.291667
chr17	29667418	29667768	351	NF1_47	0.390313
chr17	29669922	29670258	337	NF1_48	0.323442
chr17	29676033	29676374	342	NF1_49	0.362573
chr17	29677096	29677441	346	NF1_50	0.358382
chr17	29679170	29679537	368	NF1_51	0.383152
chr17	29683373	29683705	333	NF1_52	0.336336
chr17	29683873	29684492	620	NF1_53|NF1_54	0.375806
chr17	29685393	29685745	353	NF1_55	0.354108
chr17	29685882	29686138	257	NF1_56	0.311284
chr17	29687400	29687826	427	NF1_57	0.370023
chr17	29700926	29701278	353	NF1_58	0.464589
chr17	37868076	37868405	330	ERBB2_8	0.578788
chr17	37879686	37880018	333	ERBB2_18	0.666667
chr17	37880060	37880368	309	ERBB2_19	0.533981
chr17	37880874	37881562	689	ERBB2_20|ERBB2_21	0.58926
chr17	58677671	58678352	682	PPM1D_1	0.668622
chr17	58700777	58701215	439	PPM1D_2	0.416856
chr17	58711109	58711443	335	PPM1D_3	0.334328
chr17	58725148	58725548	401	PPM1D_4	0.394015
chr17	58733855	58734307	453	PPM1D_5	0.406181
chr17	58740251	58741018	768	PPM1D_6	0.401042
chr18	23614987	23615899	913	SS18tx_i89	0.365827
chr19	4090491	4090811	321	MAP2K2_11	0.660436
chr19	4094346	4094601	256	MAP2K2_10	0.699219
chr19	4095281	4095552	272	MAP2K2_9	0.654412
chr19	4097172	4097446	275	MAP2K2_8	0.505455
chr19	4099094	4099517	424	MAP2K2_7	0.688679
chr19	4100912	4101383	472	MAP2K2_6|MAP2K2_5	0.669492
chr19	4102269	4102556	288	MAP2K2_4	0.670139
chr19	4110402	4110758	357	MAP2K2_3	0.613445
chr19	4117312	4117732	421	MAP2K2_2	0.612827
chr19	4123676	4123977	302	MAP2K2_1	0.778146
chr19	11094723	11095154	432	SMARCA4_3	0.668981
chr19	11095844	11096186	343	SMARCA4_4	0.606414
chr19	11096760	11097374	615	SMARCA4_5	0.653659
chr19	11097476	11097784	309	SMARCA4_6	0.624595
chr19	11098237	11098705	469	SMARCA4_7	0.686567
chr19	11099888	11100224	337	SMARCA4_8	0.596439
chr19	11101721	11102104	384	SMARCA4_9	0.614583
chr19	11105399	11105782	384	SMARCA4_10	0.536458
chr19	11106784	11107325	542	SMARCA4_11|SMARCA4_12	0.54797
chr19	11113600	11114178	579	SMARCA4_13|SMARCA4_14	0.542314
chr19	11118473	11118804	332	SMARCA4_15	0.587349
chr19	11120952	11121312	361	SMARCA4_16	0.576177
chr19	11123520	11123893	374	SMARCA4_17	0.569519
chr19	11129528	11129804	277	SMARCA4_18	0.566787
chr19	11130162	11130482	321	SMARCA4_19	0.619938
chr19	11132296	11132748	453	SMARCA4_20	0.620309
chr19	11134089	11134412	324	SMARCA4_21	0.611111
chr19	11134902	11135219	318	SMARCA4_22	0.622642
chr19	11135993	11136289	297	SMARCA4_23	0.59596
chr19	11136871	11137127	257	SMARCA4_24	0.583658
chr19	11138355	11138731	377	SMARCA4_25	0.554377
chr19	11141301	11141674	374	SMARCA4_26	0.617647
chr19	11143861	11144298	438	SMARCA4_27	0.59589
chr19	11144338	11144646	309	SMARCA4_28	0.579288
chr19	11144694	11144981	288	SMARCA4_29	0.631944
chr19	11145485	11145913	429	SMARCA4_30	0.659674
chr19	11151878	11152341	464	SMARCA4_31	0.631466
chr19	11168826	11169144	319	SMARCA4_32	0.605016
chr19	11169359	11169670	312	SMARCA4_33	0.625
chr19	11170324	11170968	645	SMARCA4_34|SMARCA4_35	0.669767
chr19	11172355	11172597	243	SMARCA4_36	0.555556
chr20	30946474	30946740	267	ASXL1_1	0.797753
chr20	30954082	30954374	293	ASXL1_2	0.37884
chr20	30955425	30955637	213	ASXL1_3	0.389671
chr20	30956713	30957031	319	ASXL1_4	0.420063
chr20	31015826	31016330	505	ASXL1_5|ASXL1_6	0.481188
chr20	31017036	31017339	304	ASXL1_7	0.496711
chr20	31017599	31017961	363	ASXL1_8	0.589532
chr20	31019019	31019587	569	ASXL1_9|ASXL1_10	0.486819
chr20	31020578	31020893	316	ASXL1_11	0.405063
chr20	31022130	31025249	3120	ASXL1_12	0.523397
chr21	39763533	39795436	31904	ERGtx_i89|ERGtx_i78|ERGtx_i67|ERGtx_i56	0.414055
chr22	24129252	24129554	303	SMARCB1_1	0.732673
chr22	24133838	24134186	349	SMARCB1_2	0.47851
chr22	24135641	24135980	340	SMARCB1_3	0.520588
chr22	24143026	24143373	348	SMARCB1_4	0.548851
chr22	24145377	24145714	338	SMARCB1_5	0.576923
chr22	24158852	24159228	377	SMARCB1_6	0.559682
chr22	24167307	24167707	401	SMARCB1_7	0.568579
chr22	24175654	24175995	342	SMARCB1_8	0.599415
chr22	24176223	24176472	250	SMARCB1_9	0.656
chr22	29083780	29084079	300	CHEK2_15	0.41
chr22	29085018	29085308	291	CHEK2_14	0.412371
chr22	29089915	29090210	296	CHEK2_13	0.445946
chr22	29091010	29091335	326	CHEK2_12	0.386503
chr22	29091593	29091966	374	CHEK2_11	0.419786
chr22	29092784	29093080	297	CHEK2_10	0.393939
chr22	29095721	29096030	310	CHEK2_9	0.432258
chr22	29099388	29099659	272	CHEK2_8	0.393382
chr22	29105889	29106152	264	CHEK2_7	0.295455
chr22	29107792	29108110	319	CHEK2_6	0.373041
chr22	29115278	29115578	301	CHEK2_5	0.27907
chr22	29120860	29121460	601	CHEK2_4|CHEK2_3	0.349418
chr22	29130286	29130820	535	CHEK2_2	0.484112
chr22	29678442	29683016	4575	EWSR1tx_i67	0.467978
chr22	29683019	29688230	5212	EWSR1tx_i78|EWSR1tx_i89|EWSR1tx_i910	0.403108
chrX	39911257	39913400	2144	BCOR_15|BCORtx_i1415|BCOR_14	0.466418
chrX	39913404	39913691	288	BCOR_13	0.451389
chrX	39914516	39914871	356	BCOR_12	0.418539
chrX	39916303	39916679	377	BCOR_11	0.514589
chrX	39921287	39921751	465	BCOR_10	0.621505
chrX	39921894	39922429	536	BCOR_9	0.570896
chrX	39922756	39923208	453	BCOR_8	0.523179
chrX	39923484	39923957	474	BCOR_7	0.605485
chrX	39930121	39930517	397	BCOR_6	0.455919
chrX	39930785	39931048	264	BCOR_5	0.314394
chrX	39931497	39934538	3042	BCOR_4	0.551282
chrX	39935602	39935890	289	BCOR_3	0.408304
chrX	39936992	39937287	296	BCOR_2	0.567568
chrX	41193401	41193655	255	DDX3X_1	0.6
chrX	41196556	41196823	268	DDX3X_2	0.380597
chrX	41198184	41198441	258	DDX3X_3	0.348837
chrX	41200632	41200974	343	DDX3X_4	0.361516
chrX	41201643	41202194	552	DDX3X_5|DDX3X_6	0.394928
chrX	41202364	41202709	346	DDX3X_7	0.364162
chrX	41202885	41203757	873	DDX3X_8|DDX3X_9|DDX3X_10	0.368843
chrX	41204328	41204906	579	DDX3X_11|DDX3X_12	0.367876
chrX	41205377	41205980	604	DDX3X_13|DDX3X_14	0.369205
chrX	41206007	41206370	364	DDX3X_15	0.35989
chrX	41206460	41207077	618	DDX3X_16|DDX3X_17	0.414239
chrX	63409654	63413271	3618	AMER1_2	0.553897
chrX	76763724	76764212	489	ATRX_35	0.400818
chrX	76776161	76776499	339	ATRX_34	0.351032
chrX	76776776	76777081	306	ATRX_33	0.356209
chrX	76777636	76777971	336	ATRX_32	0.375
chrX	76778625	76778984	360	ATRX_31	0.361111
chrX	76812817	76813221	405	ATRX_30	0.328395
chrX	76814035	76814422	388	ATRX_29	0.293814
chrX	76829610	76829928	319	ATRX_28	0.310345
chrX	76845199	76845515	317	ATRX_27	0.315457
chrX	76849061	76849424	364	ATRX_26	0.346154
chrX	76854775	76855394	620	ATRX_25|ATRX_24	0.341935
chrX	76855798	76856138	341	ATRX_23	0.337243
chrX	76871976	76872303	328	ATRX_22	0.29878
chrX	76874169	76874554	386	ATRX_21	0.303109
chrX	76875758	76876105	348	ATRX_20	0.295977
chrX	76888590	76889305	716	ATRX_19|ATRX_18	0.307263
chrX	76889980	76890299	320	ATRX_17	0.353125
chrX	76891301	76891652	352	ATRX_16	0.360795
chrX	76907499	76907948	450	ATRX_15	0.404444
chrX	76909483	76909795	313	ATRX_14	0.325879
chrX	76911945	76912248	304	ATRX_13	0.296053
chrX	76918766	76919152	387	ATRX_12	0.374677
chrX	76920029	76920372	344	ATRX_11	0.340116
chrX	76931616	76931898	283	ATRX_10	0.371025
chrX	76936907	76940190	3284	ATRX_9	0.355664
chrX	76940326	76940603	278	ATRX_8	0.302158
chrX	76944206	76944525	320	ATRX_7	0.353125
chrX	76949208	76949531	324	ATRX_6	0.33642
chrX	76951960	76952297	338	ATRX_5	0.298817
chrX	76952966	76953228	263	ATRX_4	0.342205
chrX	76953957	76954222	266	ATRX_3	0.338346
chrX	76972503	76972825	323	ATRX_2	0.315789
chrX	77041363	77041592	230	ATRX_1	0.604348
