# Supplementary material for: Development of a targeted sequencing approach to identify prognostic, predictive and diagnostic markers in paediatric solid tumours
Source: Oncotarget. 2017 Dec 6;8(67):112036–50. doi: 10.18632/oncotarget.23000 (PMC5762377; doi:10.18632/oncotarget.23000)
Supplement: Supplementary file 6 [file oncotarget-08-112036-s006.xlsx]

## Sheet: legend_picard
total_reads	The total number of reads in the SAM or BAM file examine. {Read_pairs_examinedx2+unmapped_reads+unpaired_reads examined}
duplicates	The number of read pairs that were marked as duplicates. {read_pair_duplicatesx2+unpaired_read_duplicates}
mapped	{total reads - unmapped reads}
total_unique	The number of PF reads that are not marked as duplicates. {total reads-duplicates}
mapped_unique	The number of PF mapped reads that are not marked as duplicates. {mapped reads-mapped duplicates}
pc_duplicates	The percentage of mapped sequence that is marked as duplicate. {duplicates/mappedx100}
pc_mapped	{mapped_reads/total_readsx100}
pc_mapped_unique	{PF_unique_reads_mapped/PF_unique_readsx100}
pc_ontarget_unique	{%usable_bases_ontargetx100}
pc_zero_on_target	The number of targets that did not reach coverage=2 over any base
mean_depth	The mean coverage of targets.
pc_AT_dropout	A measure of how undercovered <= 50% GC regions are relative to the mean. For each GC bin [0..50] we calculate a = % of target territory, and b = % of aligned reads aligned to these targets. AT DROPOUT is then abs(sum(a-b when a-b < 0)). E.g. if the value is 5% this implies that 5% of total reads that should have mapped to GC<=50% regions mapped elsewhere.
pc_GC_dropout	A measure of how undercovered >= 50% GC regions are relative to the mean. For each GC bin [50..100] we calculate a = % of target territory, and b = % of aligned reads aligned to these targets. GC DROPOUT is then abs(sum(a-b when a-b < 0)). E.g. if the value is 5% this implies that 5% of total reads that should have mapped to GC>=50% regions mapped elsewhere.
UNPAIRED_READS_EXAMINED	The number of mapped reads examined which did not have a mapped mate pair, either because the read is unpaired, or the read is paired to an unmapped mate.
READ_PAIRS_EXAMINED	The number of mapped read pairs examined.
UNMAPPED_READS	The total number of unmapped reads examined.
PF	passing filter

## Sheet: QC_metrics
sample ID2	sample	sample type	total_reads	duplicates	mapped	total_unique	mapped_unique	pc_duplicates	pc_mapped	pc_mapped_unique	pc_ontarget_unique	useful reads	pc_zero_on_target	mean_depth	pc_AT_dropout	pc_GC_dropout
154592-HD728-T_S3	MDx_Paeds_001	cell blend	15641652	6697995	14874959	8943657	8109488	45	95	91	40	20.7382	0	1119.68	0.01	6.65
154593-HD729-T_S4	MDx_Paeds_002	cell blend	13059716	4734584	12334450	8325132	7543903	38	94	91	42	24.2612	0	1575.88	0.01	5.75
154594-HD730-T_S5	MDx_Paeds_003	cell blend	14190556	7025389	13531859	7165167	6447756	52	95	90	39	17.7204	0	1555.21	0.01	5.57
154595-HD731-T_S6	MDx_Paeds_004	cell blend	14101522	7508876	13443452	6592646	5878825	56	95	89	40	16.6757	0	1509.51	0.1	5.43
151178-SKNSH-T_S7	MDx_Paeds_005	cell line	6397483	4072230	6283062	2325253	2184482	64.81	98.21	93.95	46.43	15.854	0	435	0.13	8.66
151179-NBLS-T_S8	MDx_Paeds_006	cell line	7118322	3743263	7022359	3375059	3238704	53.3	98.65	95.96	46.04	20.9473	0	636	1.48	8.3
Be2c_S8	MDx_Paeds_007	cell line	6940324	2945367	6930626	3994957	3962198	42.5	99.86	99.18	37.78	21.5684	0	625	4.78	15.16
CCA_S4	MDx_Paeds_008	cell line	4490168	1730095	4481088	2760073	2732117	38.61	99.8	98.99	42.12	25.6286	0	481	1.28	8.11
IMR32_S7	MDx_Paeds_009	cell line	5605322	2323711	5595635	3281611	3251850	41.53	99.83	99.09	40.21	23.3273	0	546	2.97	12.01
Kelly_S9	MDx_Paeds_010	cell line	5209038	2172326	5201177	3036712	3012945	41.77	99.85	99.22	36.75	21.2565	0	462	5.33	19.02
LAN-1_S12	MDx_Paeds_011	cell line	5352002	2398646	5344343	2953356	2924573	44.88	99.86	99.03	38.52	21.049	0	471	3.52	15.85
LAN-5_S11	MDx_Paeds_012	cell line	4166419	1358047	4159067	2808372	2782908	32.65	99.82	99.09	38.94	26.0095	0	453	3.25	15.35
RD_S2	MDx_Paeds_013	cell line	4456830	2071821	4449741	2385009	2357061	46.56	99.84	98.83	42.57	22.5138	0	420	2.01	8.62
RH30_S6	MDx_Paeds_014	cell line	4862530	1771364	4855140	3091166	3063218	36.48	99.85	99.1	44.38	27.9578	0	568	2.11	11.87
RH41_S13	MDx_Paeds_015	cell line	3790353	1139385	3783610	2650968	2617272	30.11	99.82	98.73	42.6	29.4157	0	468	0.96	10.68
RMS-01_S1	MDx_Paeds_016	cell line	4650614	1524505	4643824	3126109	3100791	32.83	99.85	99.19	43.83	29.2236	0	567	1.61	14.5
RMS-559_S3	MDx_Paeds_017	cell line	3153028	1063082	3147965	2089946	2063347	33.77	99.84	98.73	41.45	27.125	0	359	1.17	11.26
SKNAS_S10	MDx_Paeds_018	cell line	4346710	1725615	4339554	2621095	2587844	39.76	99.84	98.73	41.82	24.8978	0	454	1.18	11.13
T91-95_S5	MDx_Paeds_019	cell line	4440060	2060336	4432647	2379724	2340003	46.48	99.83	98.33	43.31	22.8253	0	427	0.64	9.8
PAED001-1013208_S1	MDx_Paeds_020	FFPE	7592886	5536866	7545911	2056020	1987472	73.38	99.38	96.67	45.79	11.9857	0	389	11.41	3.24
PAED005-642913_S2	MDx_Paeds_021	FFPE	6408440	4279469	6374218	2128971	2070226	67.14	99.47	97.24	44.58	14.4014	0	392	0.27	9.04
PAED006-643013_S3	MDx_Paeds_022	FFPE	11042199	8826692	10995865	2215507	2144592	80.27	99.58	96.8	44.43	8.6291	0	406	1.73	5.96
PAED007-643113_S4	MDx_Paeds_023	FFPE	4993488	3592311	4958847	1401177	1356194	72.44	99.31	96.79	38.75	10.5242	0	223	6.42	20.7
PAED008-643213_S5	MDx_Paeds_024	FFPE	9573637	5596888	9525771	3976749	3880455	58.76	99.5	97.58	43.89	17.7898	0	723	7.89	5.48
PAED014-643813_S6	MDx_Paeds_025	FFPE	9499231	5740239	9463471	3758992	3681603	60.66	99.62	97.94	43.09	16.7003	0	670	1.69	9.31
PAED016-644013_S7	MDx_Paeds_026	FFPE	11099770	7285164	11059754	3814606	3725704	65.87	99.64	97.67	43.58	14.6279	0	688	4.21	6.75
PAED017-644113_S8	MDx_Paeds_027	FFPE	9739843	6803675	9696036	2936168	2863631	70.17	99.55	97.53	44.84	13.1835	0	544	5.16	5.7
PAED019-644313_S1	MDx_Paeds_028	FFPE	8116776	6039203	8064547	2077573	1995094	74.89	99.36	96.03	44.04	10.825	0	377	7.47	3.66
PAED023-1221113_S2	MDx_Paeds_029	FFPE	6065678	4175393	6034688	1890285	1837502	69.19	99.49	97.21	46.75	14.1622	0	364	11.17	3.21
PAED028-259003R_S3	MDx_Paeds_030	FFPE	9710994	6844536	9673221	2866458	2794081	70.76	99.61	97.48	46.26	13.3101	0	548	5.82	5.13
PAED029-259004R_S4	MDx_Paeds_031	FFPE	8405300	6260226	8347700	2145074	2054827	74.99	99.31	95.79	47.53	11.6196	0	420	7	3.8
PAED032-259005R_S5	MDx_Paeds_032	FFPE	10440705	7721159	10381986	2719546	2630036	74.37	99.44	96.71	47.15	11.8772	0	529	11.62	3.23
PAED040-259013R_S6	MDx_Paeds_033	FFPE	7892298	4916467	7860330	2975831	2907332	62.55	99.59	97.7	44.3	16.3191	0	545	7.18	5.76
PAED043-259002R_S7	MDx_Paeds_034	FFPE	8589594	5976033	8546302	2613561	2535214	69.93	99.5	97	47.06	13.8897	0	508	2.32	5.69
PAED044-259003EN_S8	MDx_Paeds_035	FFPE	6554365	5056557	6509992	1497808	1432330	77.67	99.32	95.63	47.16	10.3059	0	290	5	4.45
RMH2456-145653_S1	MDx_Paeds_036	FFPE	3941806	3334569	3915907	607237	565493	85.15	99.34	93.13	37.21	5.33816	0	93	0.1	12.33
RMH2472-145652_S2	MDx_Paeds_037	FFPE	8460298	6659876	8439689	1800422	1751970	78.91	99.76	97.31	42.7	8.84237	0	318	0.34	10.11
RMH2475-145650_S3	MDx_Paeds_038	FFPE	6745522	5614297	6708073	1131225	1067442	83.69	99.44	94.36	45.16	7.14632	0	209	1.97	5.84
RMH3967-145651_S4	MDx_Paeds_039	FFPE	7606118	4741984	7592786	2864134	2816607	62.45	99.82	98.34	42.82	15.8566	0	507	0.13	11.29
RMH7074-145649_S5	MDx_Paeds_040	FFPE	9209338	7864760	9187640	1344578	1303537	85.6	99.76	96.95	42.66	6.03832	0	236	1.09	6.27
RMH7341-145648_S6	MDx_Paeds_041	FFPE	9060807	7571077	9041795	1489730	1446480	83.73	99.79	97.1	43.09	6.87895	0	265	0.17	11.24
RMH7342-145647_S7	MDx_Paeds_042	FFPE	6119246	5285638	6106739	833608	804726	86.55	99.8	96.54	44.42	5.84156	0	151	0.01	17.17
RMH7345-145646_S8	MDx_Paeds_043	FFPE	5569859	4751644	5556176	818215	786605	85.52	99.75	96.14	44.79	6.32548	0	150	0.02	14.17
RMH7351-145645_S9	MDx_Paeds_044	FFPE	5611444	4644551	5594660	966893	933603	83.02	99.7	96.56	46.02	7.65657	0	182	0.09	13.26
RMH7355-145644_S10	MDx_Paeds_045	FFPE	3207470	2639383	3196971	568087	549122	82.56	99.67	96.66	45.89	7.85641	0	105	0	15.76
147227-KCH07-G-T_S3	MDx_Paeds_046	FFPE	8613727	4895354	8561303	3718373	3629363	57.18	99.39	97.61	49.1	20.6881	0	746	0.1	13.86
147228-KCH01-A-T_S4	MDx_Paeds_047	FFPE	12024856	6759068	11946621	5265788	5138738	56.58	99.35	97.59	46.69	19.9526	0	1006	0.96	13.3
147229-KCH14-N-T_S5	MDx_Paeds_048	FFPE	10746277	5902785	10654057	4843492	4708412	55.4	99.14	97.21	48.11	21.0791	0	951	1.2	11.57
147230-KCH04-D-T_S6	MDx_Paeds_049	FFPE	11358909	7571709	11292322	3787200	3675597	67.05	99.41	97.05	47.73	15.4448	0	740	0.51	16.25
147231-KCH09-I-T_S5	MDx_Paeds_050	FFPE	14144620	7030774	13849686	7113846	6750914	50.76	97.91	94.9	46.51	22.1982	0	1356	0.48	12.36
147232-KCH03C-T_S3	MDx_Paeds_051	FFPE	11616074	5295586	11486011	6320488	6138096	46.1	98.88	97.11	45.78	24.1908	0	1194	2.42	10.42
147233-KCH02B-T_S4	MDx_Paeds_052	FFPE	6561732	2491295	6474791	4070437	3948829	38.48	98.68	97.01	48.81	29.3737	0	815	1.9	9.85
147234-KCH06-F-T_S5	MDx_Paeds_053	FFPE	12906171	7336902	12803966	5569269	5423524	57.3	99.21	97.38	48.2	20.255	0	1096	1.66	8.56
147235-KCH05-E-T_S6	MDx_Paeds_054	FFPE	14295083	8252096	14219300	6042987	5922158	58.03	99.47	98	47.98	19.8771	0	1197	0.42	12.21
147236-KCH13M-T_S5	MDx_Paeds_055	FFPE	3404790	2173562	3373909	1231228	1188989	64.42	99.09	96.57	47.96	16.7481	0	242	0.05	10.87
147237-KCH08H-T_S6	MDx_Paeds_056	FFPE	11312374	4244589	11143778	7067785	6849812	38.09	98.51	96.92	48.21	29.1919	0	1401	2.26	9.48
147238-KCH11-K-T_S7	MDx_Paeds_057	FFPE	11596113	7211659	11509512	4384454	4241274	62.66	99.25	96.73	48.42	17.7096	0	865	2.65	6.43
147239-KCH10J-T_S7	MDx_Paeds_058	FFPE	8622167	5132499	8511410	3489668	3336463	60.3	98.72	95.61	47.05	18.2066	0	673	3.16	8.08
150746-1126301-T_S3	MDx_Paeds_059	FFPE	10539430	6486428	10163477	4053002	3646978	63.82	96.43	89.98	43.11	14.9174	0	704	2.89	13.44
150747-1407101-T_S4	MDx_Paeds_060	FFPE	11425290	5218860	11013627	6206430	5733834	47.39	96.4	92.39	46.18	23.1756	0	1165	0.01	15.84
150748-1416701-T_S7	MDx_Paeds_061	FFPE	10604074	4624856	10497878	5979218	5809066	44.06	99	97.15	45.66	25.0132	0	1122	0.16	12.77
150749-1418001-T_S6	MDx_Paeds_062	FFPE	15334166	8048003	15154965	7286163	7045413	53.1	98.83	96.7	47.68	21.907	0	1421	0.31	12.01
150750-1418115-T_S7	MDx_Paeds_063	FFPE	9611011	4981003	9497312	4630008	4463626	52.45	98.82	96.41	47.96	22.274	0	900	0.65	9.63
150751-00821201-T_S3	MDx_Paeds_064	FFPE	3599550	1281196	3545374	2318354	2243554	36.14	98.49	96.77	48.89	30.4725	0	456	1.31	10.38
150752-00835701-T_S4	MDx_Paeds_065	FFPE	3789673	2542669	3771821	1247004	1215363	67.41	99.53	97.46	48.93	15.692	0	249	0.5	11.07
150754-R097-T_S3	MDx_Paeds_066	FFPE	5570056	2465327	5476473	3104729	2983272	45.02	98.32	96.09	50.1	26.8331	0	629	0.48	13.88
150755-R106-T_S4	MDx_Paeds_067	FFPE	10545433	5897139	10427185	4648294	4473526	56.56	98.88	96.24	49.45	20.9774	0	945	0.44	11.86
150756-R111-T_S5	MDx_Paeds_068	FFPE	10652114	5196929	10534509	5455185	5283234	49.33	98.9	96.85	43.7	21.6743	0	981	0.29	13.33
150758-R070-T_S6	MDx_Paeds_069	FFPE	8133807	4354673	7887385	3779134	3496869	55.21	96.97	92.53	48.69	20.9327	0	740	0.02	14.95
150759-R078-T_S3	MDx_Paeds_070	FFPE	2754925	1889431	2721217	865494	820894	69.43	98.78	94.85	49.35	14.705	0	170	0	12.86
150760-R100-T_S6	MDx_Paeds_071	FFPE	8869318	4888843	8815011	3980475	3885386	55.46	99.39	97.61	44.89	19.665	0	739	0.22	14.63
150761-R110-T_S4	MDx_Paeds_072	FFPE	10154441	6121299	10041567	4033142	3867927	60.96	98.89	95.9	49.28	18.7712	0	807	0.1	12.21
150765-R058-T_S5	MDx_Paeds_073	FFPE	9342894	5605383	9227753	3737511	3575307	60.74	98.77	95.66	50.07	19.1606	0	747	0.21	10.8
151724-22198P1-T_S6	MDx_Paeds_074	FFPE	12722896	7744976	11913921	4977920	4122940	65.01	93.64	82.82	39.01	12.6415	0	799	0.5	7.19
151725-14263P1-T_S7	MDx_Paeds_075	FFPE	8858749	5444140	8719491	3414609	3244813	62.44	98.43	95.03	36.18	13.2521	0	511	10.48	5.01
151730-16480-T_S3	MDx_Paeds_076	FFPE	12426400	8046923	12383138	4379477	4294928	64.98	99.65	98.07	46.29	15.9992	0	836	0.35	8.72
151731-16480-T_S4	MDx_Paeds_077	FFPE	5261154	3748144	5239642	1513010	1476050	71.53	99.59	97.56	45.12	12.6587	0	282	4.66	5.7
151732-16550-T_S5	MDx_Paeds_078	FFPE	10284212	6504761	10248640	3779451	3711549	63.47	99.65	98.2	48.7	17.5757	0	756	0.86	7.54
151733-16574-T_S6	MDx_Paeds_079	FFPE	16602970	10379239	16527919	6223731	6088658	62.8	99.55	97.83	46.98	17.2286	0	1206	2.04	7.34
151734-16610-T_S7	MDx_Paeds_080	FFPE	11953258	5753056	11887792	6200202	6085536	48.39	99.45	98.15	50.46	25.6897	0	1287	2.56	7.23
151735-16670-T_S3	MDx_Paeds_081	FFPE	11398642	5140603	11326781	6258039	6135134	45.38	99.37	98.04	48.94	26.3412	0	1250	2.09	8.67
151736-16675-T_S4	MDx_Paeds_082	FFPE	13889850	7830193	13818282	6059657	5943506	56.67	99.48	98.08	45.1	19.2984	0	1120	4.21	11.35
151738-16709-T_S5	MDx_Paeds_083	FFPE	3839970	2065232	3822694	1774738	1737476	54.03	99.55	97.9	49.59	22.438	0	360	2.41	6.34
151746-18718-T_S6	MDx_Paeds_084	FFPE	4520270	2080005	4488432	2440265	2388745	46.34	99.3	97.89	50.45	26.6604	0	493	0.64	14.1
151747-1978-T_S7	MDx_Paeds_085	FFPE	6860050	3893348	6818830	2966702	2893527	57.1	99.4	97.53	53.16	22.4226	0	635	1.89	7.44
151773-145366P1-T_S3	MDx_Paeds_086	FFPE	7518000	4587446	6823066	2930554	2212434	67.23	90.76	75.5	44.75	13.1692	0	531	6.05	7.49
153620-356713-T_S3	MDx_Paeds_087	FFPE	9063038	4580300	9020691	4482738	4399411	50.78	99.53	98.14	46.83	22.7324	0	863	0.28	14.33
153621-29914-T_S4	MDx_Paeds_088	FFPE	9271947	4020345	9248833	5251602	5169781	43.47	99.75	98.44	45.97	25.6316	0	998	0.63	16.95
153624-1174714-T_S5	MDx_Paeds_089	FFPE	8507425	4486440	8451427	4020985	3935383	53.09	99.34	97.87	47.42	21.9356	0	782	0.23	14.86
153625-195015-T_S6	MDx_Paeds_090	FFPE	7186560	3222502	7158038	3964058	3906914	45.02	99.6	98.56	48.65	26.4482	0	795	0.56	12.88
153627-246413-T_S8	MDx_Paeds_091	FFPE	8282395	4282063	8246342	4000332	3930760	51.93	99.56	98.26	47.92	22.7425	0	788	2.75	10.7
157449-16350P1-T_S4	MDx_Paeds_092	FFPE	4601118	2471363	4145405	2129755	1653762	59.62	90.1	77.65	40.58	14.5855	0	344	3.61	5.3
157453-16708P1-T_S5	MDx_Paeds_093	FFPE	15408777	7232183	14194175	8176594	6908571	50.95	92.12	84.49	43.76	19.6199	0	1470	1.7	5.29
157876-13M2539-T_S2	MDx_Paeds_094	FFPE	10550741	3568462	10514112	6982279	6902623	33.94	99.65	98.86	42.97	28.1123	0	1242	0.61	12.31
157878-14M0086-T_S3	MDx_Paeds_095	FFPE	13499865	6044435	13473416	7455430	7341013	44.86	99.8	98.47	41.88	22.7737	0	1293	0.7	9.89
157879-15M0877-T_S3	MDx_Paeds_096	FFPE	8857714	3325710	8832128	5532004	5469473	37.65	99.71	98.87	44.38	27.4038	0	1016	0.85	13.36
157880-15M1115-T_S3	MDx_Paeds_097	FFPE	8914256	3360279	8888039	5553977	5465949	37.81	99.71	98.42	42.73	26.2007	0	983	0.33	11.7
157881-15M1516-T_S4	MDx_Paeds_098	FFPE	8692398	4130369	8652726	4562029	4472811	47.73	99.54	98.04	45.01	23.1606	0	846	0.07	14.57
157882-15M2400-T_S7	MDx_Paeds_099	FFPE	6357072	1657951	6328984	4699121	4633566	26.2	99.56	98.6	46.23	33.6963	0	898	0.23	15.28
157883-15M2401-T_S4	MDx_Paeds_100	FFPE	5019973	2820798	4953352	2199175	2111602	56.95	98.67	96.02	47.13	19.8248	0	423	0.34	11.14
150766-1126301-T_S3	MDx_Paeds_101	FF	8065325	2658994	7964740	5406331	5269850	33.38	98.75	97.48	42.65	27.8673	0	949	1	14.35
150767-1407101-T_S4	MDx_Paeds_102	FF	7576411	1739160	7497093	5837251	5713645	23.2	98.95	97.88	43.68	32.9407	0	1054	0.33	11.31
150768-1416701-T_S5	MDx_Paeds_103	FF	6225299	1316164	6173634	4909135	4812082	21.32	99.17	98.02	42.91	33.1689	0	871	0.43	11.62
150769-1418001-T_S6	MDx_Paeds_104	FF	7828719	1981325	7745404	5847394	5723753	25.58	98.94	97.89	42.21	30.8607	0	1020	0.47	11.53
150770-1418115-T_S7	MDx_Paeds_105	FF	5098807	1047249	5032141	4051558	3946188	20.81	98.69	97.4	44.36	34.3321	0	737	0.76	11.83
150771-00821201-T_S8	MDx_Paeds_106	FF	8813066	2322696	8717881	6490370	6341396	26.64	98.92	97.7	43.88	31.5736	0	1176	0.77	11.77
150772-00835701-T_S3	MDx_Paeds_107	FF	9343859	2532518	9120156	6811342	6537141	27.77	97.61	95.97	43.1	30.1536	0	1207	0.48	12.22
150774-R097-T_S3	MDx_Paeds_108	FF	6955183	2024376	6902963	4930807	4840655	29.33	99.25	98.17	40.43	28.1384	0	824	0.95	11.4
150775-R106-T_S4	MDx_Paeds_109	FF	8041251	2669034	7971483	5372217	5258403	33.48	99.13	97.88	49.4	32.3041	0	1096	0.59	11.56
150776-R111-T_S5	MDx_Paeds_110	FF	7479911	2457222	7426546	5022689	4927785	33.09	99.29	98.11	46.14	30.3972	0	955	0.35	11.95
150777-R119-T_S4	MDx_Paeds_111	FF	8270254	2557899	8100796	5712355	5494335	31.58	97.95	96.18	40.66	27.0124	0	956	0.19	11.47
150778-R070-T_S5	MDx_Paeds_112	FF	9384199	2656070	9201376	6728129	6489074	28.87	98.05	96.45	42.15	29.1463	0	1169	0.59	11.08
150779-R078-T_S6	MDx_Paeds_113	FF	5894855	1439142	5764290	4455713	4288892	24.97	97.79	96.26	47.28	34.3993	0	863	0.27	12.64
150780-R100-T_S6	MDx_Paeds_114	FF	8795162	3368555	8725739	5426607	5311977	38.6	99.21	97.89	43.67	26.3752	0	978	0.2	13.03
150781-R110-T_S7	MDx_Paeds_115	FF	7600444	2548911	7451979	5051533	4853327	34.2	98.05	96.08	45.28	28.9139	0	940	0.22	12.44
150785-R058-T_S8	MDx_Paeds_116	FF	8499585	3873024	8239709	4626561	4315538	47	96.94	93.28	43.09	21.8783	0	816	0.1	12.25
1601097-NMB763-T_S8	MDx_Paeds_117	FF	9136005	2851265	9102640	6284740	6214541	31.32	99.63	98.88	42.3	28.7735	0	1101	1.66	12.62
1601098-NMB789-T_S5	MDx_Paeds_118	FF	10036895	4615309	9947910	5421586	5280670	46.39	99.11	97.4	45.58	23.9808	0	1017	0.1	11.63
1601099-NMB790-T_S6	MDx_Paeds_119	FF	2008363	400419	2001184	1607944	1586965	20.01	99.64	98.7	42.43	33.5273	0	282	2.15	15.86
1601100-NMB791-T_S4	MDx_Paeds_120	FF	12225182	3979012	12179995	8246170	8124622	32.67	99.63	98.53	42.93	28.5305	0	1465	0.46	10.59
1601101-NMB798-T_S7	MDx_Paeds_121	FF	9223312	2662670	9192762	6560642	6493620	28.96	99.67	98.98	41.53	29.239	0	1129	2.01	9.45
1601102-NMB803-T_S7	MDx_Paeds_122	FF	7826898	3108619	7805970	4718279	4647175	39.82	99.73	98.49	42.79	25.4063	0	836	0.94	8.54
1601103-NMB806-T_S4	MDx_Paeds_123	FF	9063747	2042932	9034608	7020815	6939958	22.61	99.68	98.85	41.64	31.883	0	1211	1.19	10.94
1601104-NMB866-T_S5	MDx_Paeds_124	FF	11432980	4561812	11398174	6871168	6770483	40.02	99.7	98.53	42.66	25.2628	0	1214	3.01	9.47
1601105-NMB94-T_S6	MDx_Paeds_125	FF	9700745	2981789	9669679	6718956	6649530	30.84	99.68	98.97	43.44	29.7766	0	1209	1.49	12.24
1601106-NMB347-T_S6	MDx_Paeds_126	FF	10455169	4229372	10415151	6225797	6113801	40.61	99.62	98.2	44.12	25.7998	0	1136	0.9	9.18
1601107-NMB645-T_S7	MDx_Paeds_127	FF	11242053	4573487	11208601	6668566	6561043	40.8	99.7	98.39	44.2	25.7958	0	1220	0.16	12.78
1601108-NMB389-T_S5	MDx_Paeds_128	FF	8311334	2566756	8280867	5744578	5685327	31	99.63	98.97	44.16	30.2074	0	1051	1.6	11.55
1601111-NMB439-T_S6	MDx_Paeds_129	FF	11021975	4660414	10985536	6361561	6276659	42.42	99.67	98.67	43.91	25.0053	0	1157	2.51	11.9
1601115-NMB436-T_S3	MDx_Paeds_130	FF	9968774	2483073	9936557	7485701	7388512	24.99	99.68	98.7	41.72	30.9214	0	1294	1.72	8.99
1601113-NMB594-T_S5	MDx_Paeds_131	FFPE	2486328	1658271	2475708	828057	803511	66.98	99.57	97.04	43.78	14.1485	0	149	1.38	6.92
1601114-NMB435-T_S7	MDx_Paeds_132	FFPE	11709666	6065626	11659107	5644040	5541110	52.02	99.57	98.18	45.35	21.46	0	1057	0.63	10.46
