# Supplementary material for: Development of a targeted sequencing approach to identify prognostic, predictive and diagnostic markers in paediatric solid tumours
Source: Oncotarget. 2017 Dec 6;8(67):112036–50. doi: 10.18632/oncotarget.23000 (PMC5762377; doi:10.18632/oncotarget.23000)
Supplement: Supplementary file 7 [file oncotarget-08-112036-s007.xlsx]

## Sheet: legend
LENGTH	Average length, in base pairs, of all filtered and trimmed library reads
MEAN	The mean coverage of all baits in the experiment.
MEDIAN	The median coverage of all baits in the experiment.
50X	PCT_TARGET_BASES_50X: The percentage of ALL target bases achieving 50X or greater coverage.
100X	PCT_TARGET_BASES_100X: The percentage of ALL target bases achieving 100X or greater coverage.
250X	PCT_TARGET_BASES_250X: The percentage of ALL target bases achieving 250X or greater coverage.

## Sheet: depth_metrics
sample ID1	sample ID2	Type	MEAN	MEDIAN	50X	100X	250X
154592-HD728-T_S3	MDx_Paeds_001	cell blend	1121.77	1167	99.834	99.598	98.2888
154593-HD729-T_S4	MDx_Paeds_002	cell blend	1577.91	1633	99.9584	99.9135	99.4714
154594-HD730-T_S5	MDx_Paeds_003	cell blend	1557.05	1610	99.9513	99.8965	99.4983
154595-HD731-T_S6	MDx_Paeds_004	cell blend	1512.4	1568	99.9041	99.8171	99.2463
151178-SKNSH-T_S7	MDx_Paeds_005	cell line	436.91	438	97.4508	94.619	81.6741
151179-NBLS-T_S8	MDx_Paeds_006	cell line	637.31	610	97.9684	96.1658	87.7869
Be2c_S8	MDx_Paeds_007	cell line	624.91	494	97.1068	95.027	84.3898
CCA_S4	MDx_Paeds_008	cell line	480.88	456	96.862	94.247	80.2927
IMR32_S7	MDx_Paeds_009	cell line	546.44	460	97.201	94.7778	81.9787
Kelly_S9	MDx_Paeds_010	cell line	462.12	329	95.7216	90.2781	66.7273
LAN-1_S12	MDx_Paeds_011	cell line	471.18	378	96.8143	93.2019	75.3751
LAN-5_S11	MDx_Paeds_012	cell line	452.79	369	96.8554	93.3761	73.4525
RD_S2	MDx_Paeds_013	cell line	421.27	403	96.9195	93.7344	76.0926
RH30_S6	MDx_Paeds_014	cell line	567.54	480	97.1709	94.9849	82.7258
RH41_S13	MDx_Paeds_015	cell line	467.78	452	96.7847	93.3175	79.659
RMS-01_S1	MDx_Paeds_016	cell line	566.9	489	97.0827	94.1052	82.189
RMS-559_S3	MDx_Paeds_017	cell line	358.8	332	95.285	90.3876	66.8938
SKNAS_S10	MDx_Paeds_018	cell line	454.58	426	96.593	93.5514	78.8308
T91-95_S5	MDx_Paeds_019	cell line	427.29	421	96.9885	93.2578	76.986
PAED001-1013208_S1	MDx_Paeds_020	FFPE	388.98	338	98.3151	96.4375	75.2228
PAED005-642913_S2	MDx_Paeds_021	FFPE	392.93	382	96.9715	93.1181	76.4508
PAED006-643013_S3	MDx_Paeds_022	FFPE	406.95	414	98.21	96.575	85.6688
PAED007-643113_S4	MDx_Paeds_023	FFPE	223.76	165	90.9606	77.9451	12.517
PAED008-643213_S5	MDx_Paeds_024	FFPE	722.69	670	98.6679	97.6672	91.1852
PAED014-643813_S6	MDx_Paeds_025	FFPE	670.48	675	98.2105	96.7694	90.3564
PAED016-644013_S7	MDx_Paeds_026	FFPE	688.51	663	98.4806	97.2306	90.9825
PAED017-644113_S8	MDx_Paeds_027	FFPE	544.65	514	98.3551	96.8439	85.4793
PAED019-644313_S1	MDx_Paeds_028	FFPE	378.69	351	98.5249	96.8976	74.841
PAED023-1221113_S2	MDx_Paeds_029	FFPE	364.95	323	98.2144	94.482	66.4797
PAED028-259003R_S3	MDx_Paeds_030	FFPE	548.22	526	98.4258	97.4744	91.9093
PAED029-259004R_S4	MDx_Paeds_031	FFPE	421.07	401	98.4482	97.126	87.4183
PAED032-259005R_S5	MDx_Paeds_032	FFPE	530.11	472	98.8777	97.8567	90.9693
PAED040-259013R_S6	MDx_Paeds_033	FFPE	545.71	503	98.3863	96.8866	83.5847
PAED043-259002R_S7	MDx_Paeds_034	FFPE	508.48	507	98.3529	96.7563	88.2613
PAED044-259003EN_S8	MDx_Paeds_035	FFPE	290.64	284	97.6847	95.2664	64.6574
RMH2456-145653_S1	MDx_Paeds_036	FFPE	93.56	95	85.149	46.0987	0.00273872
RMH2472-145652_S2	MDx_Paeds_037	FFPE	318.45	325	97.0394	94.0307	73.9964
RMH2475-145650_S3	MDx_Paeds_038	FFPE	210.25	221	96.7727	90.3865	35.4495
RMH3967-145651_S4	MDx_Paeds_039	FFPE	508.03	534	97.6392	95.3518	86.3398
RMH7074-145649_S5	MDx_Paeds_040	FFPE	237.5	238	97.074	93.3164	45.9722
RMH7341-145648_S6	MDx_Paeds_041	FFPE	265.56	267	95.9987	92.1831	57.6501
RMH7342-145647_S7	MDx_Paeds_042	FFPE	152.37	141	89.1311	67.6968	15.2525
RMH7345-145646_S8	MDx_Paeds_043	FFPE	150.57	153	91.7586	76.0077	6.21963
RMH7351-145645_S9	MDx_Paeds_044	FFPE	182.68	187	92.8936	82.4585	23.8104
RMH7355-145644_S10	MDx_Paeds_045	FFPE	106.2	102	82.9098	51.821	0.714806
147227-KCH07-G-T_S3	MDx_Paeds_046	FFPE	749.26	734	96.8039	94.2602	86.7095
147228-KCH01-A-T_S4	MDx_Paeds_047	FFPE	1008.31	937	97.9164	96.5054	91.0614
147229-KCH14-N-T_S5	MDx_Paeds_048	FFPE	952.38	866	97.6009	95.8695	89.8974
147230-KCH04-D-T_S6	MDx_Paeds_049	FFPE	743.17	683	96.8795	94.1879	84.2359
147231-KCH09-I-T_S5	MDx_Paeds_050	FFPE	1358.23	1297	98.1946	96.9452	92.7889
147232-KCH03C-T_S3	MDx_Paeds_051	FFPE	1194.26	1177	98.3557	97.3659	93.4764
147233-KCH02B-T_S4	MDx_Paeds_052	FFPE	816.32	761	97.5593	95.3195	86.6493
147234-KCH06-F-T_S5	MDx_Paeds_053	FFPE	1097.9	1058	98.3677	97.1714	93.231
147235-KCH05-E-T_S6	MDx_Paeds_054	FFPE	1197.17	1155	98.1223	96.8351	92.4066
147236-KCH13M-T_S5	MDx_Paeds_055	FFPE	243.1	246	93.6303	87.1105	49.0275
147237-KCH08H-T_S6	MDx_Paeds_056	FFPE	1401.68	1371	98.3305	97.4168	94.0564
147238-KCH11-K-T_S7	MDx_Paeds_057	FFPE	866.91	839	98.296	97.2509	92.5074
147239-KCH10J-T_S7	MDx_Paeds_058	FFPE	674.06	629	97.5609	95.7375	87.1696
150746-1126301-T_S3	MDx_Paeds_059	FFPE	705.2	582	96.7343	93.9091	84.0037
150747-1407101-T_S4	MDx_Paeds_060	FFPE	1168.55	1037	97.5242	95.681	89.7002
150748-1416701-T_S7	MDx_Paeds_061	FFPE	1124.38	1068	98.2593	96.828	91.8452
150749-1418001-T_S6	MDx_Paeds_062	FFPE	1423.54	1372	98.5786	97.2103	93.1077
150750-1418115-T_S7	MDx_Paeds_063	FFPE	902.82	866	97.9766	96.2836	90.4002
150751-00821201-T_S3	MDx_Paeds_064	FFPE	458.4	413	94.9547	89.8897	71.393
150752-00835701-T_S4	MDx_Paeds_065	FFPE	250.21	246	94.1189	87.4002	48.9694
150754-R097-T_S3	MDx_Paeds_066	FFPE	630.98	561	95.9505	92.7249	81.3006
150755-R106-T_S4	MDx_Paeds_067	FFPE	946.62	896	98.3842	97.2273	92.3573
150756-R111-T_S5	MDx_Paeds_068	FFPE	981.07	938	97.8074	96.1598	89.9182
150758-R070-T_S6	MDx_Paeds_069	FFPE	742.29	716	96.2699	93.0146	85.2465
150759-R078-T_S3	MDx_Paeds_070	FFPE	170.88	163	89.795	76.6299	19.4849
150760-R100-T_S6	MDx_Paeds_071	FFPE	739.42	708	97.5899	95.4888	87.7503
150761-R110-T_S4	MDx_Paeds_072	FFPE	808.86	806	97.8989	96.3427	89.9144
150765-R058-T_S5	MDx_Paeds_073	FFPE	749.24	753	97.6409	95.7555	88.8578
151724-22198P1-T_S6	MDx_Paeds_074	FFPE	801.51	801	98.887	97.9443	93.7847
151725-14263P1-T_S7	MDx_Paeds_075	FFPE	511.41	395	98.9242	97.7258	84.1735
151730-16480-T_S3	MDx_Paeds_076	FFPE	837.08	872	98.3447	97.0181	92.5485
151731-16480-T_S4	MDx_Paeds_077	FFPE	282.51	276	97.08	93.7798	60.3811
151732-16550-T_S5	MDx_Paeds_078	FFPE	757.94	782	98.0906	96.7059	91.5883
151733-16574-T_S6	MDx_Paeds_079	FFPE	1206.84	1208	98.83	97.8342	94.9416
151734-16610-T_S7	MDx_Paeds_080	FFPE	1288.04	1246	98.4904	97.6343	94.574
151735-16670-T_S3	MDx_Paeds_081	FFPE	1251.64	1178	97.964	96.6681	92.4132
151736-16675-T_S4	MDx_Paeds_082	FFPE	1121.1	907	97.7597	95.9998	90.2436
151738-16709-T_S5	MDx_Paeds_083	FFPE	361.53	357	96.4287	92.5206	70.3649
151746-18718-T_S6	MDx_Paeds_084	FFPE	494.45	452	93.1275	88.5812	73.8529
151747-1978-T_S7	MDx_Paeds_085	FFPE	637.19	627	97.2076	94.895	86.5688
151773-145366P1-T_S3	MDx_Paeds_086	FFPE	531.32	420	96.713	92.7243	73.4273
153620-356713-T_S3	MDx_Paeds_087	FFPE	864.18	821	97.1205	94.2438	86.7435
153621-29914-T_S4	MDx_Paeds_088	FFPE	999.2	908	97.327	94.9158	88.1961
153624-1174714-T_S5	MDx_Paeds_089	FFPE	783.15	760	96.7333	93.9074	85.8425
153625-195015-T_S6	MDx_Paeds_090	FFPE	796.19	748	96.9748	94.5845	87.4945
153627-246413-T_S8	MDx_Paeds_091	FFPE	789.55	731	97.4738	95.6526	88.2312
157449-16350P1-T_S4	MDx_Paeds_092	FFPE	345.83	320	96.3865	91.717	65.1843
157453-16708P1-T_S5	MDx_Paeds_093	FFPE	1471.22	1475	98.8481	98.2363	96.3077
157876-13M2539-T_S2	MDx_Paeds_094	FFPE	1242.1	1178	98.2839	97.2103	92.8437
157878-14M0086-T_S3	MDx_Paeds_095	FFPE	1293.37	1291	98.9922	98.0856	95.7249
157879-15M0877-T_S3	MDx_Paeds_096	FFPE	1015.88	924	97.9843	96.5043	91.1408
157880-15M1115-T_S3	MDx_Paeds_097	FFPE	982.85	955	98.2943	96.9956	91.9169
157881-15M1516-T_S4	MDx_Paeds_098	FFPE	848.05	806	97.8227	95.8645	89.6192
157882-15M2400-T_S7	MDx_Paeds_099	FFPE	898.8	867	97.0581	94.4645	87.598
157883-15M2401-T_S4	MDx_Paeds_100	FFPE	424.56	397	95.956	92.0276	74.3289
150766-1126301-T_S3	MDx_Paeds_101	FF	948.91	821	98.05	96.4336	89.8235
150767-1407101-T_S4	MDx_Paeds_102	FF	1054.94	1021	98.3102	97.0373	92.3661
150768-1416701-T_S5	MDx_Paeds_103	FF	872.13	843	98.0292	96.6522	90.4194
150769-1418001-T_S6	MDx_Paeds_104	FF	1021.5	987	98.3978	96.8839	91.6902
150770-1418115-T_S7	MDx_Paeds_105	FF	738.66	687	97.6463	95.5731	86.7703
150771-00821201-T_S8	MDx_Paeds_106	FF	1179.31	1126	98.5726	97.3002	92.738
150772-00835701-T_S3	MDx_Paeds_107	FF	1208.57	1162	98.6279	97.5236	93.3148
150774-R097-T_S3	MDx_Paeds_108	FF	824.42	775	98.078	95.9812	89.0939
150775-R106-T_S4	MDx_Paeds_109	FF	1096.99	1060	97.8496	96.5344	91.6924
150776-R111-T_S5	MDx_Paeds_110	FF	955.88	917	97.9964	96.3756	90.4309
150777-R119-T_S4	MDx_Paeds_111	FF	958.25	906	98.3568	97.0263	91.7477
150778-R070-T_S5	MDx_Paeds_112	FF	1169.14	1164	98.7123	97.7466	94.3571
150779-R078-T_S6	MDx_Paeds_113	FF	864.2	850	97.6211	95.5781	89.0933
150780-R100-T_S6	MDx_Paeds_114	FF	979.01	957	98.3622	96.8888	91.3424
150781-R110-T_S7	MDx_Paeds_115	FF	941.12	931	98.4608	96.9452	91.0104
150785-R058-T_S8	MDx_Paeds_116	FF	817.64	818	98.0977	96.5196	90.4435
1601097-NMB763-T_S8	MDx_Paeds_117	FF	1100.44	999	98.1793	96.9009	91.1901
1601098-NMB789-T_S5	MDx_Paeds_118	FF	1017.69	1006	98.4559	97.0307	91.9865
1601099-NMB790-T_S6	MDx_Paeds_119	FF	282.06	236	92.5436	83.1481	46.4766
1601100-NMB791-T_S4	MDx_Paeds_120	FF	1465.46	1414	98.8404	97.8863	94.7931
1601101-NMB798-T_S7	MDx_Paeds_121	FF	1127.99	1063	98.3195	97.3407	93.0415
1601102-NMB803-T_S7	MDx_Paeds_122	FF	836.18	835	98.4597	97.4327	92.7605
1601103-NMB806-T_S4	MDx_Paeds_123	FF	1210.69	1170	98.3447	97.5056	93.8587
1601104-NMB866-T_S5	MDx_Paeds_124	FF	1214.29	1090	99.0278	98.2204	94.5434
1601105-NMB94-T_S6	MDx_Paeds_125	FF	1208.15	1147	98.17	97.2909	93.2896
1601106-NMB347-T_S6	MDx_Paeds_126	FF	1139.25	1101	98.8947	97.9744	94.2739
1601107-NMB645-T_S7	MDx_Paeds_127	FF	1220.54	1179	98.3825	96.5722	91.7044
1601108-NMB389-T_S5	MDx_Paeds_128	FF	1050.44	1004	98.0413	96.8811	91.7532
1601111-NMB439-T_S6	MDx_Paeds_129	FF	1157.46	1009	98.6104	97.2312	92.1054
1601115-NMB436-T_S3	MDx_Paeds_130	FF	1292.9	1256	98.4882	97.717	95.2253
1601113-NMB594-T_S5	MDx_Paeds_131	FFPE	150.02	153	92.6334	76.3057	6.16924
1601114-NMB435-T_S7	MDx_Paeds_132	FFPE	1058.53	1058	98.6011	97.3254	93.0524
