# Supplementary material for: Development of a targeted sequencing approach to identify prognostic, predictive and diagnostic markers in paediatric solid tumours
Source: Oncotarget. 2017 Dec 6;8(67):112036–50. doi: 10.18632/oncotarget.23000 (PMC5762377; doi:10.18632/oncotarget.23000)
Supplement: Supplementary file 8 [file oncotarget-08-112036-s008.xlsx]

## Sheet: A.Cancer_specific_VAF_observed
Transcript ID	Reference Base	Observed Base	Amino Acid Change	Allelic Frequency Expected	Allelic Frequency Observed	Codon Change	Exon ID	Validated by Digital PCR	Validated by NGS	Class of Mutation	Location of Mutation
ENST00000256078	G	A	A146T	5	4.67225	GCA/ACA	Exon 4 25378707_25378548	Yes	No	Missense	Nonsynonymous mutation within coding region
ENST00000288135	A	T	D816V	5	4.98504	GAC/GTC	Exon 17 55599236_55599358	Yes	No	Missense	Nonsynonymous mutation within coding region
ENST00000257290	A	T	D842V	5	5.10204	GAC/GTC	Exon 18 55152008_55152130	Yes	No	Missense	Nonsynonymous mutation within coding region
ENST00000263967	G	A	E542K	5	5.96078	GAA/AAA	Exon 10 178935998_178936122	Yes	No	Missense	Nonsynonymous mutation within coding region
ENST00000263967	G	A	E545K	5	2.55713	GAG/AAG	Exon 10 178935998_178936122	Yes	No	Missense	Nonsynonymous mutation within coding region
ENST00000389048	C	A	F1174L	5	5.1495	TTC/TTA	Exon 23 29443689_29443560	Yes	No	Missense	Nonsynonymous mutation within coding region
ENST00000256078	G	C	G12A	5	4.38322	GGT/GCT	Exon 2 2539869_2539748	Yes	No	Missense	Nonsynonymous mutation within coding region
ENST00000256078	G	T	G12C	5	5.16987	GGT/TGT	Exon 2 2539869_2539748	Yes	No	Missense	Nonsynonymous mutation within coding region
ENST00000256078	G	A	G12D	5	3.71449	GGT/GAT	Exon 2 2539869_2539748	Yes	No	Missense	Nonsynonymous mutation within coding region
ENST00000256078	C	G	G12R	5	4.83668	GGT/CGT	Exon 2 2539869_2539748	Yes	No	Missense	Nonsynonymous mutation within coding region
ENST00000256078	G	A	G12S	5	5.53478	GGT/AGT	Exon 2 2539869_2539748	Yes	No	Missense	Nonsynonymous mutation within coding region
ENST00000256078	G	T	G12V	5	4.1987	GGT/GTT	Exon 2 2539869_2539748	Yes	No	Missense	Nonsynonymous mutation within coding region
ENST00000256078	G	A	G13D	25	23.0819	GGC/GAC	Exon 12 25398208_25398329	Yes	Yes	Missense	Nonsynonymous mutation within coding region
ENST00000256078	G	A	G13D	25	24.5882	GGC/GAC	Exon 12 25398208_25398329	Yes	Yes	Missense	Nonsynonymous mutation within coding region
ENST00000256078	G	A	G13D	25	24.8649	GGC/GAC	Exon 12 25398208_25398329	Yes	Yes	Missense	Nonsynonymous mutation within coding region
ENST00000256078	G	A	G13D	25	25.8258	GGC/GAC	Exon 12 25398208_25398329	Yes	Yes	Missense	Nonsynonymous mutation within coding region
ENST00000263981	TC	T	G667fs	20	18.1218	N/A	N/A	Yes	Yes	Deletion	Intron
ENST00000263981	TC	T	G667fs	20	18.6317	N/A	N/A	Yes	Yes	Deletion	Intron
ENST00000263981	TC	T	G667fs	20	17.4322	N/A	N/A	Yes	Yes	Deletion	Intron
ENST00000263981	TC	T	G667fs	20	17.5487	N/A	N/A	Yes	Yes	Deletion	Intron
ENST00000275493	G	A	G719S	16.7	15.7518	GGC/AGC	Exon 18 55241614_55241736	Yes	Yes	Missense	Nonsynonymous mutation within coding region
ENST00000275493	G	A	G719S	16.7	13.1961	GGC/AGC	Exon 18 55241614_55241736	Yes	Yes	Missense	Nonsynonymous mutation within coding region
ENST00000275493	G	A	G719S	16.7	14.0127	GGC/AGC	Exon 18 55241614_55241736	Yes	Yes	Missense	Nonsynonymous mutation within coding region
ENST00000275493	G	A	G719S	16.7	14.2512	GGC/AGC	Exon 18 55241614_55241736	Yes	Yes	Missense	Nonsynonymous mutation within coding region
ENST00000263967	A	G	H1047R	30	29.9277	CAT/CGT	Exon 3 178951882_178957881	Yes	Yes	Missense	Nonsynonymous mutation within coding region
ENST00000263967	A	G	H1047R	30	28.8184	CAT/CGT	Exon 3 178951882_178957881	Yes	Yes	Missense	Nonsynonymous mutation within coding region
ENST00000263967	A	G	H1047R	30	28.9729	CAT/CGT	Exon 3 178951882_178957881	Yes	Yes	Missense	Nonsynonymous mutation within coding region
ENST00000263967	A	G	H1047R	30	28.1621	CAT/CGT	Exon 3 178951882_178957881	Yes	Yes	Missense	Nonsynonymous mutation within coding region
ENST00000356175	CT	C	L626fs	5	4.8	N/A	N/A	Yes	Yes	Deletion	Downstream
ENST00000356175	CT	C	L626fs	5	3.81862	N/A	N/A	Yes	Yes	Deletion	Downstream
ENST00000356175	CT	C	L626fs	5	not detected	N/A	N/A	Yes	Yes	Deletion	Downstream
ENST00000356175	CT	C	L626fs	5	7.16113	N/A	N/A	Yes	Yes	Deletion	Downstream
ENST00000275493	T	C	L858R	4.2	3.44828	CTG/CCG	Exon 21 55191719_55191874	Yes	No	Missense	Nonsynonymous mutation within coding region
ENST00000275493	T	A	L861Q	4.2	3.75335	CTG/CAG	Exon 21 55191719_55191874	Yes	No	Missense	Nonsynonymous mutation within coding region
ENST00000307102	C	T	P124L	5	4.1621	CCG/CTG	Exon 3 66729084_66729230	Yes	No	Missense	Nonsynonymous mutation within coding region
ENST00000335922	C	T	P124L	5	5.20231	CCC/CTC	Exon 8 38285439_38285611	Yes	Yes	Missense	Nonsynonymous mutation within coding region
ENST00000335922	C	T	P124L	5	4.33905	CCC/CTC	Exon 8 38285439_38285611	Yes	Yes	Missense	Nonsynonymous mutation within coding region
ENST00000335922	C	T	P124L	5	4.43599	CCC/CTC	Exon 8 38285439_38285611	Yes	Yes	Missense	Nonsynonymous mutation within coding region
ENST00000335922	C	T	P124L	5	3.82514	CCC/CTC	Exon 8 38285439_38285611	Yes	Yes	Missense	Nonsynonymous mutation within coding region
ENST00000324856	GC	G	P1562fs	20	15.2128	N/A	N/A	Yes	Yes	Deletion	Intron
ENST00000324856	GC	G	P1562fs	20	14.6433	N/A	N/A	Yes	Yes	Deletion	Intron
ENST00000324856	GC	G	P1562fs	20	14.1689	N/A	N/A	Yes	Yes	Deletion	Intron
ENST00000324856	GC	G	P1562fs	20	14.5401	N/A	N/A	Yes	Yes	Deletion	Intron
ENST00000369535	A	T	Q61H	5	4.04589	CAA/CAT	Exon 3 115256599_115256777	Yes	No	Missense	Nonsynonymous mutation within coding region
ENST00000256078	A	C	Q61H	5	4.42198	CAA/CAC	Exon 3 25380346_25380168	Yes	No	Missense	Nonsynonymous mutation within coding region
ENST00000369535	C	A	Q61K	5	5.59476	CAA/AAA	Exon 3 115256599_115256777	Yes	No	Missense	Nonsynonymous mutation within coding region
ENST00000256078	T	A	Q61L	5	4.44566	CAA/CTA	Exon 3 25380346_25380168	Yes	No	Missense	Nonsynonymous mutation within coding region
ENST00000369535	A	T	Q61L	5	4.64509	CAA/CTA	Exon 3 115256599_115256777	Yes	No	Missense	Nonsynonymous mutation within coding region
ENST00000369535	A	G	Q61R	5	5.46347	CAA/CGA	Exon 3 115256599_115256777	Yes	No	Missense	Nonsynonymous mutation within coding region
ENST00000345146	C	T	R132C	5	4.78955	CGT/TGT	Exon 4 209113384_209113093	Yes	No	Missense	Nonsynonymous mutation within coding region
ENST00000345146	G	A	R132H	5	5.09615	CGT/CAT	Exon 4 209113384_209113093	Yes	No	Missense	Nonsynonymous mutation within coding region
ENST00000257430	C	T	R2714C	20	17.6124	CGT/TGT	Exon 5 112173250_112181936	Yes	Yes	Missense	Nonsynonymous mutation within coding region
ENST00000257430	C	T	R2714C	20	17.7599	CGT/TGT	Exon 5 112173250_112181936	Yes	Yes	Missense	Nonsynonymous mutation within coding region
ENST00000257430	C	T	R2714C	20	19.979	CGT/TGT	Exon 5 112173250_112181936	Yes	Yes	Missense	Nonsynonymous mutation within coding region
ENST00000257430	C	T	R2714C	20	18.1668	CGT/TGT	Exon 5 112173250_112181936	Yes	Yes	Missense	Nonsynonymous mutation within coding region
ENST00000358487	C	G	S252W	4	3.9517	TCG/TGG	Exon 7 123279683_123279493	Yes	No	Missense	Nonsynonymous mutation within coding region
ENST00000345146	C	T	S261L	25	23.5857	TCA/TTA	Exon 2 209106718_209106869	Yes	Yes	Missense	Nonsynonymous mutation within coding region
ENST00000345146	C	T	S261L	25	21.5753	TCA/TTA	Exon 2 209106718_209106869	Yes	Yes	Missense	Nonsynonymous mutation within coding region
ENST00000345146	C	T	S261L	25	23.411	TCA/TTA	Exon 2 209106718_209106869	Yes	Yes	Missense	Nonsynonymous mutation within coding region
ENST00000345146	C	T	S261L	25	22.6994	TCA/TTA	Exon 2 209106718_209106869	Yes	Yes	Missense	Nonsynonymous mutation within coding region
ENST00000349496	C	A	S33Y	20	19.7263	TCT/TAT	Exon 3 41266017_41266202	Yes	Yes	Missense	Nonsynonymous mutation within coding region
ENST00000349496	C	A	S33Y	20	19.883	TCT/TAT	Exon 3 41266017_41266202	Yes	Yes	Missense	Nonsynonymous mutation within coding region
ENST00000349496	C	A	S33Y	20	18.6126	TCT/TAT	Exon 3 41266017_41266202	Yes	Yes	Missense	Nonsynonymous mutation within coding region
ENST00000349496	C	A	S33Y	20	20.9353	TCT/TAT	Exon 3 41266017_41266202	Yes	Yes	Missense	Nonsynonymous mutation within coding region
ENST00000426215	CCTT	C	S45del	25	22.2732	N/A	N/A	Yes	Yes	Deletion	Intron
ENST00000426215	CCTT	C	S45del	25	21.8215	N/A	N/A	Yes	Yes	Deletion	Intron
ENST00000426215	CCTT	C	S45del	25	23.7188	N/A	N/A	Yes	Yes	Deletion	Intron
ENST00000426215	CCTT	C	S45del	25	22.7136	N/A	N/A	Yes	Yes	Deletion	Intron
ENST00000275493	C	T	T790M	4.2	3.39589	ACG/ATG	Exon 20 55181293_55181478	Yes	No	Missense	Nonsynonymous mutation within coding region
ENST00000288602	T	A	V600E	8	10.3345	GTG/GAG	Exon 7 140453075_140453193	Yes	Yes	Missense	Nonsynonymous mutation within coding region
ENST00000288602	T	A	V600E	8	7.92894	GTG/GAG	Exon 7 140453075_140453193	Yes	Yes	Missense	Nonsynonymous mutation within coding region
ENST00000288602	T	A	V600E	8	6.75603	GTG/GAG	Exon 7 140453075_140453193	Yes	Yes	Missense	Nonsynonymous mutation within coding region
ENST00000288602	T	A	V600E	8	8.11594	GTG/GAG	Exon 7 140453075_140453193	Yes	Yes	Missense	Nonsynonymous mutation within coding region
ENST00000288602	T	G	V600G	4	3.84615	GTG/GGG	Exon 7 140453075_140453193	Yes	No	Missense	Nonsynonymous mutation within coding region
ENST00000288602	GT	AA	V600K	4	4.21053	GTG/AAG	Exon 7 140453075_140453193	Yes	No	Missense	Nonsynonymous mutation within coding region
ENST00000288602	G	A	V600M	4	3.79679	GTG/ATG	Exon 7 140453075_140453193	Yes	No	Missense	Nonsynonymous mutation within coding region
ENST00000288602	GT	AG	V600R	4	5.01101	GTG/AGG	Exon 7 140453075_140453193	Yes	No	Missense	Nonsynonymous mutation within coding region
ENST00000275493	AAGGAATTAAGAGAAGCA	AA	ΔE746 - A750	4.2	not detected	N/A	Exon 19 55174772_55174870	Yes	No	Deletion	Codon Deletion

## Sheet: B.True_Negative_cancer_specific
Transcript ID	Reference Base	Observed Base	Amino Acid Change	Allelic Frequency Expected	Allelic Frequency Observed	Codon Change	Exon ID	Validated by Digital PCR	Validated by NGS	Class of Mutation	Location of Mutation
ENST00000275493	AAGGAATTAAGAGAAGCA	AA	ΔE746 - A750	0	0	N/A	Exon 19 55174772_55174870	Yes	No	Deletion	Codon Deletion
ENST00000275493	AAGGAATTAAGAGAAGCA	AA	ΔE746 - A750	0	0	N/A	Exon 19 55174772_55174870	Yes	No	Deletion	Codon Deletion
ENST00000275493	AAGGAATTAAGAGAAGCA	AA	ΔE746 - A750	0	0	N/A	Exon 19 55174772_55174870	Yes	No	Deletion	Codon Deletion
ENST00000256078	G	A	A146T	0	0	GCA/ACA	Exon 4 25378707_25378548	Yes	No	Missense	Nonsynonymous mutation within coding region
ENST00000256078	A	C	Q61H	0	0	CAA/CAC	Exon 3 25380346_25380168	Yes	No	Missense	Nonsynonymous mutation within coding region
ENST00000256078	T	A	Q61L	0	0	CAA/CTA	Exon 3 25380346_25380168	Yes	No	Missense	Nonsynonymous mutation within coding region
ENST00000256078	G	A	G12D	0	0	GGT/GAT	Exon 2 2539869_2539748	Yes	No	Missense	Nonsynonymous mutation within coding region
ENST00000256078	G	T	G12V	0	0	GGT/GTT	Exon 2 2539869_2539748	Yes	No	Missense	Nonsynonymous mutation within coding region
ENST00000256078	G	T	G12C	0	0	GGT/TGT	Exon 2 2539869_2539748	Yes	No	Missense	Nonsynonymous mutation within coding region
ENST00000256078	G	A	G12S	0	0	GGT/AGT	Exon 2 2539869_2539748	Yes	No	Missense	Nonsynonymous mutation within coding region
ENST00000389048	C	A	F1174L	0	0	TTC/TTA	Exon 23 29443689_29443560	Yes	No	Missense	Nonsynonymous mutation within coding region
ENST00000257290	A	T	D842V	0	0	GAC/GTC	Exon 18 55152008_55152130	Yes	No	Missense	Nonsynonymous mutation within coding region
ENST00000275493	T	C	L858R	0	0	CTG/CCG	Exon 21 55191719_55191874	Yes	No	Missense	Nonsynonymous mutation within coding region
ENST00000275493	T	A	L861Q	0	0	CTG/CAG	Exon 21 55191719_55191874	Yes	No	Missense	Nonsynonymous mutation within coding region
ENST00000288135	A	T	D816V	0	0	GAC/GTC	Exon 17 55599236_55599358	Yes	No	Missense	Nonsynonymous mutation within coding region
ENST00000369535	A	T	Q61H	0	0	CAA/CAT	Exon 3 115256599_115256777	Yes	No	Missense	Nonsynonymous mutation within coding region
ENST00000369535	A	T	Q61L	0	0	CAA/CTA	Exon 3 115256599_115256777	Yes	No	Missense	Nonsynonymous mutation within coding region
ENST00000369535	A	G	Q61R	0	0	CAA/CGA	Exon 3 115256599_115256777	Yes	No	Missense	Nonsynonymous mutation within coding region
ENST00000358487	C	G	S252W	0	0	TCG/TGG	Exon 7 123279683_123279493	Yes	No	Missense	Nonsynonymous mutation within coding region
ENST00000288602	T	G	V600G	0	0	GTG/GGG	Exon 7 140453075_140453193	Yes	No	Missense	Nonsynonymous mutation within coding region
ENST00000288602	G	A	V600M	0	0	GTG/ATG	Exon 7 140453075_140453193	Yes	No	Missense	Nonsynonymous mutation within coding region
ENST00000263967	G	A	E542K	0	0	GAA/AAA	Exon 10 178935998_178936122	Yes	No	Missense	Nonsynonymous mutation within coding region
ENST00000263967	G	A	E545K	0	0	GAG/AAG	Exon 10 178935998_178936122	Yes	No	Missense	Nonsynonymous mutation within coding region
ENST00000345146	G	A	R132H	0	0	CGT/CAT	Exon 4 209113384_209113093	Yes	No	Missense	Nonsynonymous mutation within coding region
ENST00000288602	GT	AG	V600R	0	0	GTG/AGG	Exon 7 140453075_140453193	Yes	No	Missense	Nonsynonymous mutation within coding region
ENST00000256078	G	A	A146T	0	0	GCA/ACA	Exon 4 25378707_25378548	Yes	No	Missense	Nonsynonymous mutation within coding region
ENST00000256078	A	C	Q61H	0	0	CAA/CAC	Exon 3 25380346_25380168	Yes	No	Missense	Nonsynonymous mutation within coding region
ENST00000256078	G	C	G12A	0	0	GGT/GCT	Exon 2 2539869_2539748	Yes	No	Missense	Nonsynonymous mutation within coding region
ENST00000256078	G	A	G12D	0	0	GGT/GAT	Exon 2 2539869_2539748	Yes	No	Missense	Nonsynonymous mutation within coding region
ENST00000256078	G	T	G12C	0	0	GGT/TGT	Exon 2 2539869_2539748	Yes	No	Missense	Nonsynonymous mutation within coding region
ENST00000256078	C	G	G12R	0	0	GGT/CGT	Exon 2 2539869_2539748	Yes	No	Missense	Nonsynonymous mutation within coding region
ENST00000256078	G	A	G12S	0	0	GGT/AGT	Exon 2 2539869_2539748	Yes	No	Missense	Nonsynonymous mutation within coding region
ENST00000257290	A	T	D842V	0	0	GAC/GTC	Exon 18 55152008_55152130	Yes	No	Missense	Nonsynonymous mutation within coding region
ENST00000275493	C	T	T790M	0	0	ACG/ATG	Exon 20 55181293_55181478	Yes	No	Missense	Nonsynonymous mutation within coding region
ENST00000275493	T	A	L861Q	0	0	CTG/CAG	Exon 21 55191719_55191874	Yes	No	Missense	Nonsynonymous mutation within coding region
ENST00000288135	A	T	D816V	0	0	GAC/GTC	Exon 17 55599236_55599358	Yes	No	Missense	Nonsynonymous mutation within coding region
ENST00000307102	C	T	P124L	0	0	CCG/CTG	Exon 3 66729084_66729230	Yes	No	Missense	Nonsynonymous mutation within coding region
ENST00000369535	A	T	Q61H	0	0	CAA/CAT	Exon 3 115256599_115256777	Yes	No	Missense	Nonsynonymous mutation within coding region
ENST00000369535	A	G	Q61R	0	0	CAA/CGA	Exon 3 115256599_115256777	Yes	No	Missense	Nonsynonymous mutation within coding region
ENST00000369535	C	A	Q61K	0	0	CAA/AAA	Exon 3 115256599_115256777	Yes	No	Missense	Nonsynonymous mutation within coding region
ENST00000288602	G	A	V600M	0	0	GTG/ATG	Exon 7 140453075_140453193	Yes	No	Missense	Nonsynonymous mutation within coding region
ENST00000263967	G	A	E542K	0	0	GAA/AAA	Exon 10 178935998_178936122	Yes	No	Missense	Nonsynonymous mutation within coding region
ENST00000345146	G	A	R132H	0	0	CGT/CAT	Exon 4 209113384_209113093	Yes	No	Missense	Nonsynonymous mutation within coding region
ENST00000345146	C	T	R132C	0	0	CGT/TGT	Exon 4 209113384_209113093	Yes	No	Missense	Nonsynonymous mutation within coding region
ENST00000288602	GT	AA	V600K	0	0	GTG/AAG	Exon 7 140453075_140453193	Yes	No	Missense	Nonsynonymous mutation within coding region
ENST00000288602	GT	AG	V600R	0	0	GTG/AGG	Exon 7 140453075_140453193	Yes	No	Missense	Nonsynonymous mutation within coding region
ENST00000256078	A	C	Q61H	0	0	CAA/CAC	Exon 3 25380346_25380168	Yes	No	Missense	Nonsynonymous mutation within coding region
ENST00000256078	T	A	Q61L	0	0	CAA/CTA	Exon 3 25380346_25380168	Yes	No	Missense	Nonsynonymous mutation within coding region
ENST00000256078	G	C	G12A	0	0	GGT/GCT	Exon 2 2539869_2539748	Yes	No	Missense	Nonsynonymous mutation within coding region
ENST00000256078	G	A	G12D	0	0	GGT/GAT	Exon 2 2539869_2539748	Yes	No	Missense	Nonsynonymous mutation within coding region
ENST00000256078	G	T	G12V	0	0	GGT/GTT	Exon 2 2539869_2539748	Yes	No	Missense	Nonsynonymous mutation within coding region
ENST00000256078	G	T	G12C	0	0	GGT/TGT	Exon 2 2539869_2539748	Yes	No	Missense	Nonsynonymous mutation within coding region
ENST00000256078	C	G	G12R	0	0	GGT/CGT	Exon 2 2539869_2539748	Yes	No	Missense	Nonsynonymous mutation within coding region
ENST00000389048	C	A	F1174L	0	0	TTC/TTA	Exon 23 29443689_29443560	Yes	No	Missense	Nonsynonymous mutation within coding region
ENST00000257290	A	T	D842V	0	0	GAC/GTC	Exon 18 55152008_55152130	Yes	No	Missense	Nonsynonymous mutation within coding region
ENST00000275493	C	T	T790M	0	0	ACG/ATG	Exon 20 55181293_55181478	Yes	No	Missense	Nonsynonymous mutation within coding region
ENST00000275493	T	C	L858R	0	0	CTG/CCG	Exon 21 55191719_55191874	Yes	No	Missense	Nonsynonymous mutation within coding region
ENST00000275493	T	A	L861Q	0	0	CTG/CAG	Exon 21 55191719_55191874	Yes	No	Missense	Nonsynonymous mutation within coding region
ENST00000288135	A	T	D816V	0	0	GAC/GTC	Exon 17 55599236_55599358	Yes	No	Missense	Nonsynonymous mutation within coding region
ENST00000307102	C	T	P124L	0	0	CCG/CTG	Exon 3 66729084_66729230	Yes	No	Missense	Nonsynonymous mutation within coding region
ENST00000369535	A	T	Q61L	0	0	CAA/CTA	Exon 3 115256599_115256777	Yes	No	Missense	Nonsynonymous mutation within coding region
ENST00000369535	A	G	Q61R	0	0	CAA/CGA	Exon 3 115256599_115256777	Yes	No	Missense	Nonsynonymous mutation within coding region
ENST00000369535	C	A	Q61K	0	0	CAA/AAA	Exon 3 115256599_115256777	Yes	No	Missense	Nonsynonymous mutation within coding region
ENST00000358487	C	G	S252W	0	0	TCG/TGG	Exon 7 123279683_123279493	Yes	No	Missense	Nonsynonymous mutation within coding region
ENST00000288602	T	G	V600G	0	0	GTG/GGG	Exon 7 140453075_140453193	Yes	No	Missense	Nonsynonymous mutation within coding region
ENST00000263967	G	A	E545K	0	0	GAG/AAG	Exon 10 178935998_178936122	Yes	No	Missense	Nonsynonymous mutation within coding region
ENST00000345146	C	T	R132C	0	0	CGT/TGT	Exon 4 209113384_209113093	Yes	No	Missense	Nonsynonymous mutation within coding region
ENST00000288602	GT	AA	V600K	0	0	GTG/AAG	Exon 7 140453075_140453193	Yes	No	Missense	Nonsynonymous mutation within coding region
ENST00000288602	GT	AG	V600R	0	0	GTG/AGG	Exon 7 140453075_140453193	Yes	No	Missense	Nonsynonymous mutation within coding region
ENST00000256078	G	A	A146T	0	0	GCA/ACA	Exon 4 25378707_25378548	Yes	No	Missense	Nonsynonymous mutation within coding region
ENST00000256078	T	A	Q61L	0	0	CAA/CTA	Exon 3 25380346_25380168	Yes	No	Missense	Nonsynonymous mutation within coding region
ENST00000256078	G	C	G12A	0	0	GGT/GCT	Exon 2 2539869_2539748	Yes	No	Missense	Nonsynonymous mutation within coding region
ENST00000256078	G	T	G12V	0	0	GGT/GTT	Exon 2 2539869_2539748	Yes	No	Missense	Nonsynonymous mutation within coding region
ENST00000256078	C	G	G12R	0	0	GGT/CGT	Exon 2 2539869_2539748	Yes	No	Missense	Nonsynonymous mutation within coding region
ENST00000256078	G	A	G12S	0	0	GGT/AGT	Exon 2 2539869_2539748	Yes	No	Missense	Nonsynonymous mutation within coding region
ENST00000389048	C	A	F1174L	0	0	TTC/TTA	Exon 23 29443689_29443560	Yes	No	Missense	Nonsynonymous mutation within coding region
ENST00000275493	C	T	T790M	0	0	ACG/ATG	Exon 20 55181293_55181478	Yes	No	Missense	Nonsynonymous mutation within coding region
ENST00000275493	T	C	L858R	0	0	CTG/CCG	Exon 21 55191719_55191874	Yes	No	Missense	Nonsynonymous mutation within coding region
ENST00000307102	C	T	P124L	0	0	CCG/CTG	Exon 3 66729084_66729230	Yes	No	Missense	Nonsynonymous mutation within coding region
ENST00000369535	A	T	Q61H	0	0	CAA/CAT	Exon 3 115256599_115256777	Yes	No	Missense	Nonsynonymous mutation within coding region
ENST00000369535	A	T	Q61L	0	0	CAA/CTA	Exon 3 115256599_115256777	Yes	No	Missense	Nonsynonymous mutation within coding region
ENST00000369535	C	A	Q61K	0	0	CAA/AAA	Exon 3 115256599_115256777	Yes	No	Missense	Nonsynonymous mutation within coding region
ENST00000358487	C	G	S252W	0	0	TCG/TGG	Exon 7 123279683_123279493	Yes	No	Missense	Nonsynonymous mutation within coding region
ENST00000288602	T	G	V600G	0	0	GTG/GGG	Exon 7 140453075_140453193	Yes	No	Missense	Nonsynonymous mutation within coding region
ENST00000288602	G	A	V600M	0	0	GTG/ATG	Exon 7 140453075_140453193	Yes	No	Missense	Nonsynonymous mutation within coding region
ENST00000263967	G	A	E542K	0	0	GAA/AAA	Exon 10 178935998_178936122	Yes	No	Missense	Nonsynonymous mutation within coding region
ENST00000263967	G	A	E545K	0	0	GAG/AAG	Exon 10 178935998_178936122	Yes	No	Missense	Nonsynonymous mutation within coding region
ENST00000345146	G	A	R132H	0	0	CGT/CAT	Exon 4 209113384_209113093	Yes	No	Missense	Nonsynonymous mutation within coding region
ENST00000345146	C	T	R132C	0	0	CGT/TGT	Exon 4 209113384_209113093	Yes	No	Missense	Nonsynonymous mutation within coding region
ENST00000288602	GT	AA	V600K	0	0	GTG/AAG	Exon 7 140453075_140453193	Yes	No	Missense	Nonsynonymous mutation within coding region
