# Supplementary material for: Development of a targeted sequencing approach to identify prognostic, predictive and diagnostic markers in paediatric solid tumours
Source: Oncotarget. 2017 Dec 6;8(67):112036–50. doi: 10.18632/oncotarget.23000 (PMC5762377; doi:10.18632/oncotarget.23000)
Supplement: Supplementary file 9 [file oncotarget-08-112036-s009.xlsx]

## Sheet: Selected_Background_VAF
Chromosome Number	Genomic Coordinates (GRCh37)	Type	Tru-Q1-HD728 AF observed	Tru-Q2-HD729 AF observed	Tru-Q3-HD730 AF observed	Tru-Q4-HD731 AF observed
chr1	27023903	Deletion	not detected	not detected	not detected	not detected
chr1	162724579	SNV	0.230071	0.211118	0.225557	0.212121
chr1	27056285	SNV	0.201031	0.227273	0.207856	0.195246
chr1	162737116	SNV	0.164246	0.191372	0.189922	0.191489
chr1	27101401	Deletion	0.152128	0.146433	0.141689	0.145401
chr10	123298158	SNV	0.96701	0.960083	0.962724	0.957946
chr10	123325169	SNV	0.404045	0.360704	0.394484	0.385797
chr10	123256164	SNV	0.183233	0.167922	0.168738	0.1875
chr10	123325040	SNV	0.177461	0.179811	0.193443	0.182409
chr11	108183167	SNV	1	1	1	1
chr11	534242	SNV	0.723605	0.741103	0.746114	0.734908
chr11	108150313	SNV	0.246535	0.241218	0.228457	0.243402
chr11	108175462	SNV	0.222144	0.234802	0.256826	0.233161
chr11	108196192	SNV	0.0825336	0.0966356	0.177795	0.0961538
chr11	108150316	SNV	0.0491803	0.0520995	0.0432645	0.0438247
chr11	108127010	SNV	0.0484461	0.0427586	0.0409253	0.052568
chr12	49434074	SNV	0.952381	0.961806	0.953571	0.945312
chr12	49427652	SNV	0.942797	0.93765	0.936864	0.955665
chr12	49444545	SNV	0.928922	0.92638	0.916427	0.95082
chr12	49425978	SNV	0.868125	0.857997	0.894737	0.874757
chr12	69233215	SNV	0.248532	0.241329	0.241563	0.265013
chr12	49449093	SNV	0.245567	0.246746	0.236311	0.254844
chr12	69233634	SNV	0.231373	0.236515	0.25892	0.239544
chr12	25398281	SNV	0.230819	0.245882	0.248649	0.258258
chr12	49448122	SNV	0.22179	0.202256	0.204193	0.222443
chr12	49445028	SNV	0.207627	0.141553	0.141176	0.15859
chr12	49445202	Deletion	0.200647	0.165441	0.267857	0.19708
chr12	49432706	SNV	0.198971	0.19889	0.197708	0.197964
chr12	112891125	SNV	0.198969	0.191888	0.20347	0.202941
chr12	49421039	SNV	0.196172	0.143266	0.17378	0.141104
chr12	49434227	Insertion	0.164402	0.144286	0.154676	0.194676
chr12	49433903	Deletion	0.056338	0.0437262	0.0394265	0.0443459
chr12	49422857	SNV	0.0403226	0.0386905	0.056239	0.0313901
chr12	49428412	SNV	0.0332871	0.0565724	0.0439716	0.0449251
chr14	95583035	Deletion	not detected	not detected	not detected	not detected
chr14	105239894	SNV	0.492485	0.503854	0.466667	0.513089
chr14	95591009	Deletion	0.191582	0.242475	0.237872	0.241681
chr15	66729147	SNV	0.199889	0.180993	0.175994	0.189948
chr15	66727451	SNV	0.171053	0.172942	0.200335	0.184773
chr15	66782085	SNV	0.168746	0.164865	0.165557	0.180597
chr17	29552143	Deletion	not detected	0.0381862	not detected	0.0716113
chr17	7579472	SNV	0.940067	0.960976	0.948225	0.954338
chr17	29508775	SNV	0.679817	0.712048	0.712551	0.722397
chr17	29553485	SNV	0.248549	0.233111	0.236111	0.212717
chr17	29553477	Insertion, Deletion	0.224535	0.211776	0.208605	0.194346
chr17	29528154	SNV	0.220634	0.218157	0.230535	0.207339
chr17	58740438	Deletion	0.13761	0.143112	0.12635	0.153788
chr19	4101062	SNV	0.490305	0.477037	0.536082	0.5
chr19	4117528	SNV	0.273909	0.294705	0.280788	0.264222
chr19	11096868	Insertion	0.25689	0.252567	0.235139	0.206231
chr19	11141511	SNV	0.239557	0.238015	0.236321	0.249701
chr19	4102449	SNV	0.222649	0.15859	0.191136	0.185751
chr19	11132491	SNV	0.185232	0.173021	0.193861	0.16753
chr19	11105593	SNV	0.177743	0.169547	0.200199	0.18668
chr19	11101993	SNV	0.175676	0.210526	0.130841	0.242424
chr19	11105608	SNV	0.175439	0.161889	0.19697	0.18866
chr2	158626980	SNV	0.951577	0.951381	0.951501	0.957078
chr2	158636910	SNV	0.939394	0.950243	0.955105	0.948872
chr2	215645464	SNV	0.453174	0.43674	0.431008	0.422504
chr2	215632255	SNV	0.40014	0.381495	0.395328	0.400185
chr2	215632256	SNV	0.40014	0.381495	0.395328	0.400185
chr2	29445458	SNV	0.241176	0.227239	0.235236	0.237654
chr2	209106786	SNV	0.235857	0.215753	0.23411	0.226994
chr2	215645502	Deletion	0.0985222	0.108445	0.144078	0.124113
chr2	16082313	Deletion	0.0942092	0.10463	0.174211	0.0865533
chr2	209108317	SNV	0.0525803	0.0463511	0.0484211	0.0421314
chr2	209113192	SNV	0.0518192	0.0380337	0.0436443	0.052284
chr2	29420501	SNV	0.0399202	0.0383502	0.0541958	0.0537153
chr20	31024274	SNV	0.998791	0.997869	0.999308	1
chr20	31022959	SNV	0.998294	0.996231	0.996891	0.99782
chr20	31024260	SNV	0.23993	0.241168	0.235901	0.236593
chr20	31022441	Insertion	0.139098	0.161932	0.193487	0.181009
chr22	24167513	SNV	0.231293	0.205312	0.232498	0.21665
chr22	29092920	SNV	0.228606	0.219773	0.222482	0.244565
chr3	47162661	SNV	0.782526	0.757027	0.785297	0.769438
chr3	47125385	SNV	0.758733	0.754419	0.794084	0.773125
chr3	178952085	SNV	0.299277	0.288184	0.289729	0.281621
chr3	41266133	Deletion	0.222732	0.218215	0.237188	0.227136
chr3	47058624	SNV	0.211294	0.245978	0.22605	0.224873
chr3	41266101	SNV	0.197263	0.19883	0.186126	0.209353
chr3	47163127	SNV	0.18122	0.185901	0.191872	0.189735
chr3	47161906	Deletion	0.164209	0.151334	0.14624	0.158433
chr4	153268227	Deletion	not detected	not detected	not detected	not detected
chr4	55141055	SNV	1	1	1	0.999106
chr4	183652175	SNV	0.999544	0.999046	1	1
chr4	1807894	SNV	0.998741	1	1	1
chr4	183674697	SNV	0.636148	0.606017	0.638626	0.602906
chr4	183549995	SNV	0.264183	0.244521	0.246684	0.250354
chr4	183664522	SNV	0.257294	0.241749	0.224984	0.261981
chr4	183714486	SNV	0.248007	0.245607	0.231919	0.251115
chr4	183676207	SNV	0.245366	0.24244	0.25609	0.267376
chr4	183720850	SNV	0.218362	0.222973	0.251572	0.246212
chr4	153244155	Deletion	0.181218	0.186317	0.174322	0.175487
chr4	153332500	SNV	0.17359	0.161432	0.171875	0.160358
chr4	183609358	Deletion	0.169761	0.16643	0.184685	0.199662
chr4	55152040	SNV	0.0949185	0.0988671	0.0886644	0.102748
chr4	183676069	SNV	0.0489216	0.0521789	0.0474111	0.0457026
chr4	183673049	SNV	0.0477679	0.0512598	0.0395232	0.0444015
chr4	183713630	SNV	0.0465011	0.0458515	0.045165	0.0550948
chr5	176517797	SNV	0.682085	0.662097	0.700794	0.670103
chr5	176518784	SNV	0.659751	0.668016	0.685294	0.667506
chr5	112176756	SNV	0.593816	0.572097	0.588338	0.588675
chr5	112175770	SNV	0.581643	0.572527	0.583437	0.578147
chr5	112177171	SNV	0.578647	0.581645	0.580443	0.569552
chr5	112164561	SNV	0.570959	0.549863	0.564125	0.542416
chr5	112176559	SNV	0.568937	0.603072	0.584503	0.565505
chr5	112176325	SNV	0.560876	0.531266	0.581047	0.582748
chr5	112162854	SNV	0.53039	0.522892	0.530094	0.522433
chr5	176517461	SNV	0.397196	0.416185	0.397059	0.382022
chr5	176516631	SNV	0.338509	0.370874	0.336798	0.339768
chr5	176519730	SNV	0.285714	0.286842	0.246377	0.306667
chr5	67522722	SNV	0.265042	0.264386	0.320675	0.28963
chr5	112179431	SNV	0.176124	0.177599	0.19979	0.181668
chr5	176520465	SNV	0.0511628	0.0295359	0.0505319	0.0378973
chr5	112175651	SNV	0.0447512	0.0458368	0.0534759	0.0509978
chr6	26045929	SNV	0.77949	0.778091	0.790323	0.774816
chr6	157405930	SNV	0.50062	0.474631	0.48227	0.468185
chr6	157150496	SNV	0.243733	0.24622	0.230542	0.23724
chr6	26031899	SNV	0.216526	0.221843	0.275542	0.239334
chr7	55249063	SNV	0.41256	0.413948	0.386728	0.372244
chr7	55241707	SNV	0.157518	0.131961	0.140127	0.142512
chr7	92462639	SNV	0.134021	0.115517	0.172702	0.166124
chr7	140453136	SNV	0.103345	0.0792894	0.0675603	0.0501101
chr8	123966159	SNV	0.588972	0.56952	0.566377	0.589214
chr8	38279368	SNV	0.239766	0.211192	0.240818	0.23348
chr8	38274930	SNV	0.214689	0.20389	0.219189	0.219201
chr8	38275434	SNV	0.21142	0.187339	0.187543	0.202462
chr8	123965483	SNV	0.156878	0.199056	0.146015	0.180645
chr8	123965054	Deletion	0.148777	0.157297	0.132454	0.144603
chr8	123965286	SNV	0.0711438	0.0653281	0.0589755	0.0745654
chr8	123964430	SNV	0.0695909	0.0791897	0.0696492	0.0724117
chr8	123964080	SNV	0.0602945	0.0648303	0.0648148	0.0713965
chr8	38285611	SNV	0.0520231	0.0433905	0.0443599	0.0382514
chr8	38271765	SNV	0.0435194	0.0413923	0.0418502	0.0526932
chr9	135773000	Deletion	not detected	not detected	not detected	not detected
chr9	21968199	SNV	0.762933	0.77081	0.784974	0.781199
chr9	98209594	SNV	0.508233	0.491506	0.509982	0.495974
chr9	8389364	SNV	0.419612	0.45227	0.447218	0.395189
chr9	135779176	SNV	0.239289	0.209945	0.21831	0.208791
chr9	21974758	Insertion	0.224762	0.23741	0.177057	0.205212
chr9	21994233	Deletion	0.216749	0.177083	0.244604	0.156977
chr9	98239971	SNV	0.199005	0.173913	0.141509	0.141463
chr9	98238358	SNV	0.185328	0.186317	0.187146	0.200704
chr9	98211548	Deletion	0.157277	0.184388	0.160714	0.183124
chr9	135802659	SNV	0.149326	0.165179	0.179278	0.149083
chr9	135779201	SNV	0.0639205	0.0933126	0.0832138	0.0595813
chr9	8518143	SNV	0.0483549	0.0438596	0.0485679	0.0515173
chr9	135786904	SNV	0.044975	0.0444569	0.0391484	0.0512821
chr9	8341947	SNV	0.0448718	0.0254934	0.0582437	0.0431193
chrX	39933339	SNV	0.59438	0.604255	0.612326	0.611048
chrX	39911657	SNV	0.460133	0.446819	0.458801	0.454044
chrX	39923086	Insertion	0.419741	0.428868	0.365633	0.429363
chrX	39934318	SNV	0.416667	0.435791	0.435294	0.47037
chrX	41203330	SNV	0.388466	0.379836	0.363501	0.394216
chrX	76891516	Deletion	0.286567	0.31635	0.302583	0.324352
chrX	63410509	SNV	0.223085	0.202952	0.260571	0.21813
chrX	76938088	Deletion	0.143104	0.14034	0.188625	0.15082
chrX	76763988	SNV	0.0708783	0.0719237	0.0608774	0.0600775
chrX	76937963	SNV	0.0623543	0.0564133	0.0552283	0.0622372
