# Supplementary material for: Development of a targeted sequencing approach to identify prognostic, predictive and diagnostic markers in paediatric solid tumours
Source: Oncotarget. 2017 Dec 6;8(67):112036–50. doi: 10.18632/oncotarget.23000 (PMC5762377; doi:10.18632/oncotarget.23000)
Supplement: Supplementary file 10 [file oncotarget-08-112036-s010.xlsx]

## Sheet: Clinical_samples_known_observed
sample ID1	sample ID2	Type	Tumour Type	Type	Gene	Alteration	VAF obtained	comments
SKNSH	MDx_Paeds_005	cell line	Neuroblastoma	SNV	SMARCA4	p.Arg973Trp	0.45
SKNSH	MDx_Paeds_005	cell line	Neuroblastoma	SNV	NRAS	p.Gln61Lys	0.23
SKNSH	MDx_Paeds_005	cell line	Neuroblastoma	SNV	ALK	p.Phe1174Leu	0.36
SKNSH	MDx_Paeds_005	cell line	Neuroblastoma	indel	CHEK2	p.Thr410MetfsTer15	0.44
NBLS	MDx_Paeds_006	cell line	Neuroblastoma	SNV	NF1	splice_acceptor_variant c.6705-1G>T	0.42
Be(2)C	MDx_Paeds_007	cell line	Neuroblastoma	amplification	MYCN	amplification	not applicable
Be(2)C	MDx_Paeds_007	cell line	Neuroblastoma	SNV	TP53	p.Cys135Phe	1
CCA	MDx_Paeds_008	cell line	Rhabdomyosarcoma	SNV	KRAS	p.Gln61Leu	0.29
IMR32	MDx_Paeds_009	cell line	Neuroblastoma	amplification	MYCN	amplification	not applicable
IMR32	MDx_Paeds_009	cell line	Neuroblastoma	SNV	ATM	p.Val2716Ala	0.59
KELLY	MDx_Paeds_010	cell line	Neuroblastoma	amplification	MYCN	amplification	not applicable
KELLY	MDx_Paeds_010	cell line	Neuroblastoma	SNV	MAP2K1	p.Ala390Thr	0.47
KELLY	MDx_Paeds_010	cell line	Neuroblastoma	SNV	ALK	p.Phe1174Leu	0.32
KELLY	MDx_Paeds_010	cell line	Neuroblastoma	SNV	TP53	p.Pro177Thr	0.99
LAN1	MDx_Paeds_011	cell line	Neuroblastoma	amplification	MYCN	amplification	not applicable
LAN1	MDx_Paeds_011	cell line	Neuroblastoma	SNV	TP53	p.Cys182Ter	0.99
LAN1	MDx_Paeds_011	cell line	Neuroblastoma	SNV	ALK	p.Phe1174Leu	0.47
LAN5	MDx_Paeds_012	cell line	Neuroblastoma	amplification	MYCN	amplification	not applicable
LAN5	MDx_Paeds_012	cell line	Neuroblastoma	SNV	ALK	p.Arg1275Gln	0.5
RD	MDx_Paeds_013	cell line	Rhabdomyosarcoma	SNV	TP53	p.Arg248Trp	1
RD	MDx_Paeds_013	cell line	Rhabdomyosarcoma	SNV	ATM	p.D273N	0.02
RD	MDx_Paeds_013	cell line	Rhabdomyosarcoma	SNV	NRAS	p.Gln61His	0.61
RD	MDx_Paeds_013	cell line	Rhabdomyosarcoma	SNV	NF1	p.Glu977Ter	0.59
RH30	MDx_Paeds_014	cell line	Rhabdomyosarcoma	amplification	CDK4	amplification	not applicable
RH41	MDx_Paeds_015	cell line	Rhabdomyosarcoma	SNV	APC	p.Met526Leu	0.59
RH41	MDx_Paeds_015	cell line	Rhabdomyosarcoma	indel	TP53	p.P152fs	1
RMS559	MDx_Paeds_017	cell line	Rhabdomyosarcoma	SNV	FGFR4	p.Val582Leu	0.76
SKNAS	MDx_Paeds_018	cell line	Neuroblastoma	SNV	NRAS	p.Gln61Lys	0.46
SKNAS	MDx_Paeds_018	cell line	Neuroblastoma	SNV	RB1	p.Leu477Pro	0.31
SKNAS	MDx_Paeds_018	cell line	Neuroblastoma	deletion	TP53	DEL exons 10,11	not applicable
PAED007_643113	MDx_Paeds_023	FFPE	Neuroblastoma	SNV	ALK	p.Arg1275Gln	0.33
RMH2456_145653	MDx_Paeds_036	FFPE	Glioma	SNV	H3F3A	p.Gly35Arg	0.39
150746-1126301-T	MDx_Paeds_059	FFPE	Neuroblastoma	amplification	MYCN	amplification	not applicable
151725-14263P1-T	MDx_Paeds_075	FFPE	Neuroblastoma	amplification	MYCN	amplification	not applicable
151736-16675-T	MDx_Paeds_082	FFPE	Neuroblastoma	amplification	MYCN	amplification	not applicable
157876-13M2539-T	MDx_Paeds_094	FFPE	Medulloblastoma	SNV	CTNNB1	p.Gly34Glu	0.31
157878-14M0086-T	MDx_Paeds_095	FFPE	Glioma	SNV	HIST1H3B	p.Lys28Met	0.46
157879-15M0877-T	MDx_Paeds_096	FFPE	Medulloblastoma	SNV	CTNNB1	p.Ser37Phe	0.52
157880-15M1115-T	MDx_Paeds_097	FFPE	Glioma	duplication	BRAF	p.Thr599dup	0.13
157881-15M1516-T	MDx_Paeds_098	FFPE	Glioma	SNV	H3F3A	p.Gly35Arg	0.42
157882-15M2400	MDx_Paeds_099	FFPE	Glioma	SNV	BRAF	p.Val600Glu	0.04
157883-15M2401-T	MDx_Paeds_100	FFPE	Glioma	SNV	H3F3A	p.Lys28Met	0.3
1601097-NMB763-T	MDx_Paeds_117	FF	Medulloblastoma	amplification	MYCN	amplification	not applicable
1601097-NMB763-T	MDx_Paeds_117	FF	Medulloblastoma	loss	chr 9q-	loss	not applicable	(PTCH1, TSC1 loss)
1601097-NMB763-T	MDx_Paeds_117	FF	Medulloblastoma	SNV	PTCH1	p.Gln242Ter	0.79
1601098-NMB789-T	MDx_Paeds_117	FF	Medulloblastoma	SNV	MYCN	p.Gln329Glu	0.33
1601099-NMB790-T	MDx_Paeds_119	FF	Medulloblastoma	amplification	MYCN	amplification	not applicable
1601099-NMB790-T	MDx_Paeds_119	FF	Medulloblastoma	loss	chr 9q-	loss	not applicable	(PTCH1, TSC1 loss)
1601099-NMB790-T	MDx_Paeds_119	FF	Medulloblastoma	SNV	AKT1	p.Arg174His	0.44
1601099-NMB790-T	MDx_Paeds_119	FF	Medulloblastoma	SNV	MYCN	p.Glu178Lys	0.98
1601100-NMB791-T	MDx_Paeds_120	FF	Medulloblastoma	loss	chr 9q-	loss	not applicable	(PTCH1, TSC1 loss)
1601100-NMB791-T	MDx_Paeds_120	FF	Medulloblastoma	SNV	DDX3X	p.Gly325Glu	0.98
1601100-NMB791-T	MDx_Paeds_120	FF	Medulloblastoma	indel	PTCH1	c.1332_1339AAGACCT (2 substitutions + delinsCT)	0.82
1601101-NMB798-T	MDx_Paeds_121	FF	Medulloblastoma	indel	PTCH1	p.Leu1168Phefs	0.38
1601102-NMB803	MDx_Paeds_122	FF	Medulloblastoma	SNV	DDX3X	p.Ala393Pro	0.95
1601103-NMB806	MDx_Paeds_123	FF	Medulloblastoma	loss	chr 9-	loss	not applicable	(PTPRD, CDKN2A/B, PTHC1, TSC1 loss)
1601104-NMB866-T	MDx_Paeds_124	FF	Medulloblastoma	amplification	MYCN	amplification	not applicable
1601104-NMB866-T	MDx_Paeds_124	FF	Medulloblastoma	loss	ATM	loss	not applicable
1601104-NMB866-T	MDx_Paeds_124	FF	Medulloblastoma	loss	chr 10-	loss	not applicable	(RET, PTEN, SUFU,FGFR2 loss)
1601104-NMB866-T	MDx_Paeds_124	FF	Medulloblastoma	loss	chr 17-	loss	not applicable	(TP53, NF1, PPM1D loss)
1601104-NMB866-T	MDx_Paeds_124	FF	Medulloblastoma	indel	TP53	p.His214fs	0.93
1601105-NMB94-T	MDx_Paeds_125	FF	Medulloblastoma	loss	chr 6-	loss	not applicable	(HIST1H3B, HIST1H3C, ROS1, ARID1B loss)
1601105-NMB94-T	MDx_Paeds_125	FF	Medulloblastoma	SNV	DDX3X	p.Glu348Lys	0.43
1601105-NMB94-T	MDx_Paeds_125	FF	Medulloblastoma	SNV	CTNNB1	p.Gly34Glu	0.47
1601105-NMB94-T	MDx_Paeds_125	FF	Medulloblastoma	SNV	SMARCA4	p.Thr910Met	0.48
1601106-NMB347	MDx_Paeds_126	FF	Medulloblastoma	loss	chr 10-	loss	not applicable	(RET, PTEN, SUFU,FGFR2 loss)
1601106-NMB347	MDx_Paeds_126	FF	Medulloblastoma	loss	chr 9-	loss	not applicable	(PTPRD, CDKN2A/B, PTHC1, TSC1 loss)
1601106-NMB347	MDx_Paeds_126	FF	Medulloblastoma	SNV	TP53	p.Arg273His	0.42
1601107-NMB645-T	MDx_Paeds_127	FF	Medulloblastoma	loss	chr 9q-	loss	not applicable	(PTCH1, TSC1 loss)
1601107-NMB645-T	MDx_Paeds_127	FF	Medulloblastoma	indel	PTCH1	p.Asp894fs	0.86
1601108-NMB389-T	MDx_Paeds_128	FF	Medulloblastoma	SNV	MLL2	p.Gln3681Ter	0.44
1601108-NMB389-T	MDx_Paeds_128	FF	Medulloblastoma	SNV	SMARCA4	p.Gly1162Ser	0.48
1601108-NMB389-T	MDx_Paeds_128	FF	Medulloblastoma	SNV	PIK3CA	p.His1047Arg	0.46
1601108-NMB389-T	MDx_Paeds_128	FF	Medulloblastoma	SNV	CTNNB1	p.Ser33Cys	0.47
1601108-NMB389-T	MDx_Paeds_128	FF	Medulloblastoma	SNV	DDX3X	p.Thr532Met	0.43
1601111-NMB439-T	MDx_Paeds_129	FF	Medulloblastoma	amplification	MYCN	amplification	not applicable
1601111-NMB439-T	MDx_Paeds_129	FF	Medulloblastoma	loss	chr 10-	loss	not applicable	(RET, PTEN, SUFU,FGFR2 loss)
1601111-NMB439-T	MDx_Paeds_129	FF	Medulloblastoma	loss	chr 3p-	loss	not applicable	(CTNNB1, STED2 loss)
1601111-NMB439-T	MDx_Paeds_129	FF	Medulloblastoma	loss	chr 9q-	loss	not applicable	(PTCH1, TSC1 loss)
1601111-NMB439-T	MDx_Paeds_129	FF	Medulloblastoma	loss	chr12-	loss	not applicable	(KRAS, MLL2, CDK4, MDM2, PTPN11 loss)
1601111-NMB439-T	MDx_Paeds_129	FF	Medulloblastoma	loss	chr17p-	loss	not applicable	(TP53, NF1, PPM1D loss)
1601111-NMB439-T	MDx_Paeds_129	FF	Medulloblastoma	SNV	TP53	p.Arg181Pro	0.91
1601115-NMB436	MDx_Paeds_130	FF	Medulloblastoma	loss	chr 6-	loss	not applicable	(HIST1H3B, HIST1H3C, ROS1, ARID1B loss)
1601115-NMB436	MDx_Paeds_130	FF	Medulloblastoma	SNV	DDX3X	p.Arg326Cys	0.1
1601115-NMB436	MDx_Paeds_130	FF	Medulloblastoma	SNV	SMARCA4	p.Arg966Trp	0.19
1601115-NMB436	MDx_Paeds_130	FF	Medulloblastoma	SNV	CTNNB1	p.Asp32Tyr	0.48
1601113-NMB594	MDx_Paeds_131	FFPE	Medulloblastoma	loss	chr 10-	loss	not applicable	(RET, PTEN, SUFU,FGFR2 loss)
1601114-NMB435-T	MDx_Paeds_132	FFPE	Medulloblastoma	SNV	PTCH1	p.Gln218Ter	0.94
1601114-NMB435-T	MDx_Paeds_132	FFPE	Medulloblastoma	SNV	ACVR1	p.Gln392Ter	0.45
1601114-NMB435-T	MDx_Paeds_132	FFPE	Medulloblastoma	indel	DDX3X	p.Leu197_Thr198insArgAsn	0.62
